# Supplementary material for: Stochastic Modeling of Expression Kinetics Identifies Messenger Half-Lives and Reveals Sequential Waves of Co-ordinated Transcription and Decay
Source: PLoS Comput Biol. 2012 Nov 8;8(11):e1002772. doi: 10.1371/journal.pcbi.1002772 (PMC3493476; doi:10.1371/journal.pcbi.1002772)
Supplement: Table S1 — DRAGON estimated half-lives using alpha30 dataset. (XLSX) [file pcbi.1002772.s007.xlsx]

## Sheet: Foglio1
Orf	hl (min)	Ci (normalized to max=1)	Annotation
YBR296C	1	0.18	phosphate transport
YCR005C	1	0.61	citrate metabolism
YLR180W	1.2	0.22	methionine metabolism
YPL092W	1.2	0.42	sulfite transport
YDL127W	1.6	0.19	cell cycle
YKL103C	1.6	0.26	vacuolar protein catabolism
YDL089W	1.7	0.24	biological_process unknown
YEL032W	1.8	0.42	DNA replication initiation
YBL023C	1.9	0.33	DNA replication initiation
YKL069W	1.9	0.25	biological_process unknown
YLL012W	1.9	0.25	biological_process unknown
YLR103C	1.9	0.67	DNA replication initiation
YAL040C	2	0.28	G1/S transition of mitotic cell cycle
YBR071W	2	0.58	biological_process unknown
YMR238W	2	0.26	cell wall biosynthesis (sensu Fungi)
YDR528W	2.1	0.44	cell wall organization and biogenesis
YOL014W	2.1	0.24	biological_process unknown
YPR019W	2.1	0.36	DNA replication initiation
YBR202W	2.2	0.29	DNA replication initiation
YCL061C	2.2	0.62	DNA replication checkpoint
YGL055W	2.2	0.32	fatty acid desaturation
YIL009W	2.2	0.17	N-terminal protein myristoylation
YPL014W	2.2	0.42	biological_process unknown
YCR042C	2.3	0.3	G1-specific transcription in mitotic cell cycle
YFL044C	2.3	0.18	biological_process unknown
YGR189C	2.3	0.6	biological_process unknown
YHR113W	2.3	0.21	biological_process unknown
YLR080W	2.3	0.26	ER to Golgi transport
YBR067C	2.4	0.57	cell wall organization and biogenesis
YBR157C	2.4	0.16	biological_process unknown
YEL040W	2.4	0.42	cell wall organization and biogenesis
YGL175C	2.4	0.48	meiotic DNA double-strand break processing
YOL017W	2.4	0.66	chromatin silencing
YPR157W	2.4	0.24	biological_process unknown
YDR089W	2.5	0.23	membrane organization and biogenesis
YER037W	2.5	0.19	biological_process unknown
YGR221C	2.5	0.59	biological_process unknown
YKL104C	2.5	0.22	cell wall chitin biosynthesis
YKL109W	2.5	0.26	regulation of carbohydrate metabolism
YML100W	2.5	0.18	response to stress
YPR018W	2.5	0.64	nucleosome assembly
YDR191W	2.6	0.31	chromatin silencing at telomere
YGL201C	2.6	0.33	DNA replication initiation
YGR109C	2.6	0.46	G1/S transition of mitotic cell cycle
YKL116C	2.6	0.32	MAPKKK cascade
YPL004C	2.6	0.24	biological_process unknown
YPL061W	2.6	0.21	acetate biosynthesis
YPL232W	2.6	0.19	Golgi to plasma membrane transport
YAL053W	2.7	0.43	biological_process unknown
YDL102W	2.7	0.64	base-excision repair
YER042W	2.7	0.21	response to oxidative stress
YGR238C	2.7	0.52	conjugation with cellular fusion
YML072C	2.7	0.21	biological_process unknown
YOR033C	2.7	0.63	mismatch repair
YPL221W	2.7	0.53	biological_process unknown
YBL035C	2.8	0.65	DNA replication initiation
YBL111C	2.8	0.6	biological_process unknown
YDL156W	2.8	0.64	biological_process unknown
YDR279W	2.8	0.66	biological_process unknown
YEL071W	2.8	0.29	lactate metabolism
YHL026C	2.8	0.22	biological_process unknown
YLR121C	2.8	0.67	protein metabolism
YLR297W	2.8	0.21	biological_process unknown
YML061C	2.8	0.65	DNA recombination
YOR273C	2.8	0.35	polyamine transport
YGR092W	2.9	0.21	nuclear division
YLR274W	2.9	0.38	DNA replication initiation
YNL015W	2.9	0.18	regulation of proteolysis and peptidolysis
YOR347C	2.9	0.42	glycolysis
YBR126C	3	0.21	carbohydrate metabolism
YDL164C	3	0.63	DNA ligation
YDR001C	3	0.26	response to stress
YDR516C	3	0.31	biological_process unknown
YOL006C	3	0.36	DNA strand elongation
YOL070C	3	0.15	biological_process unknown
YPL265W	3	0.6	amino acid transport
YDL038C	3.1	0.26	biological_process unknown
YDL138W	3.1	0.25	response to glucose stimulus
YJL115W	3.1	0.61	DNA damage response, signal transduction resulting in induction of apoptosis
YJL164C	3.1	0.34	RAS protein signal transduction
YJR054W	3.1	0.56	biological_process unknown
YNL233W	3.1	0.68	cytokinesis
YOR028C	3.1	0.36	regulation of transcription from Pol II promoter
YOR127W	3.1	0.27	actin filament organization
YOR342C	3.1	0.39	biological_process unknown
YPR175W	3.1	0.66	lagging strand elongation
YBL112C	3.2	0.54	biological_process unknown
YBR054W	3.2	0.26	biological_process unknown
YBR073W	3.2	0.58	double-strand break repair via break-induced replication
YDL018C	3.2	0.57	secretory pathway
YDR309C	3.2	0.24	Rho protein signal transduction
YIL159W	3.2	0.58	actin filament organization
YJL116C	3.2	0.45	mitochondrion organization and biogenesis
YML020W	3.2	0.67	biological_process unknown
YOR066W	3.2	0.4	biological_process unknown
YPL003W	3.2	0.16	RUB1-protein conjugation
YCL024W	3.3	0.62	axial budding
YKL045W	3.3	0.68	DNA repair synthesis
YKL089W	3.3	0.69	mitotic spindle assembly (sensu Saccharomyces)
YKL163W	3.3	0.29	cell wall organization and biogenesis
YLR032W	3.3	0.7	DNA repair
YLR212C	3.3	0.54	microtubule nucleation
YMR075W	3.3	0.33	biological_process unknown
YNL036W	3.3	0.24	biological_process unknown
YPR174C	3.3	0.66	biological_process unknown
YDL101C	3.4	0.64	DNA damage response, signal transduction resulting in cell cycle arrest
YDR400W	3.4	0.62	pyrimidine salvage
YER095W	3.4	0.68	chromatin modeling
YHR149C	3.4	0.53	biological_process unknown
YJL073W	3.4	0.64	karyogamy during conjugation with cellular fusion
YJL194W	3.4	0.37	pre-replicative complex formation and maintenance
YJL201W	3.4	0.24	cell wall organization and biogenesis
YJR043C	3.4	0.75	base-excision repair
YLL041C	3.4	0.24	mitochondrial electron transport, succinate to ubiquinone
YLR154C	3.4	0.43	biological_process unknown
YLR254C	3.4	0.24	biological_process unknown
YMR179W	3.4	0.68	regulation of transcription from Pol II promoter
YNL082W	3.4	0.6	meiosis
YOR018W	3.4	0.15	response to drug
YPL267W	3.4	0.31	biological_process unknown
YPR106W	3.4	0.25	biological_process unknown
YDR055W	3.5	0.36	biological_process unknown
YDR481C	3.5	0.5	histone dephosphorylation
YER091C	3.5	0.18	methionine biosynthesis
YER150W	3.5	0.32	biological_process unknown
YGL257C	3.5	0.16	O-linked glycosylation
YHR151C	3.5	0.21	biological_process unknown
YIL132C	3.5	0.53	meiotic chromosome segregation
YJL091C	3.5	0.72	GPI anchor biosynthesis
YKL042W	3.5	0.71	microtubule nucleation
YKL165C	3.5	0.51	GPI anchor biosynthesis
YMR251W-A	3.5	0.31	response to stress
YOL019W	3.5	0.27	biological_process unknown
YOR114W	3.5	0.6	biological_process unknown
YOR132W	3.5	0.37	retrograde (endosome to Golgi) transport
YOR284W	3.5	0.41	biological_process unknown
YPL247C	3.5	0.16	biological_process unknown
YPR075C	3.5	0.44	cell cycle arrest in response to pheromone
YAL044C	3.6	0.2	one-carbon compound metabolism
YBR161W	3.6	0.54	biological_process unknown
YBR275C	3.6	0.61	chromatin silencing at telomere
YDR503C	3.6	0.65	phospholipid metabolism
YER149C	3.6	0.45	Rho protein signal transduction
YGR113W	3.6	0.62	mitotic spindle assembly (sensu Saccharomyces)
YGR188C	3.6	0.63	mitotic spindle checkpoint
YJR030C	3.6	0.61	biological_process unknown
YKL129C	3.6	0.15	cell wall organization and biogenesis
YLR047C	3.6	0.3	biological_process unknown
YLR273C	3.6	0.42	regulation of glycogen biosynthesis
YLR383W	3.6	0.6	DNA repair
YMR011W	3.6	0.25	hexose transport
YMR076C	3.6	0.55	mitotic chromosome condensation
YNL272C	3.6	0.56	exocytosis
YNL273W	3.6	0.66	DNA topological change
YOR144C	3.6	0.73	negative regulation of DNA recombination
YOR321W	3.6	0.67	O-linked glycosylation
YPL255W	3.6	0.6	microtubule nucleation
YPR135W	3.6	0.63	DNA dependent DNA replication
YDL093W	3.7	0.66	O-linked glycosylation
YGL027C	3.7	0.66	cell wall organization and biogenesis
YGL207W	3.7	0.59	RNA elongation from Pol II promoter
YLR313C	3.7	0.69	Rho protein signal transduction
YLR343W	3.7	0.59	biological_process unknown
YLR382C	3.7	0.65	RNA splicing
YMR295C	3.7	0.41	biological_process unknown
YNL309W	3.7	0.59	G1/S transition of mitotic cell cycle
YOR176W	3.7	0.43	heme biosynthesis
YOR374W	3.7	0.28	ethanol metabolism
YBL113C	3.8	0.62	biological_process unknown
YDR097C	3.8	0.6	mismatch repair
YDR144C	3.8	0.74	proteolysis and peptidolysis
YDR307W	3.8	0.58	biological_process unknown
YEL076C-A	3.8	0.44	biological_process unknown
YFL008W	3.8	0.64	mitotic chromosome segregation
YGR041W	3.8	0.3	bud site selection
YLL021W	3.8	0.65	Rho protein signal transduction
YLR057W	3.8	0.22	biological_process unknown
YLR342W	3.8	0.57	beta-1,3 glucan biosynthesis
YML060W	3.8	0.7	DNA repair
YML069W	3.8	0.56	DNA dependent DNA replication
YNL072W	3.8	0.56	DNA replication
YNL206C	3.8	0.59	negative regulation of DNA transposition
YNL231C	3.8	0.6	phospholipid transport
YPL124W	3.8	0.7	microtubule nucleation
YPR159W	3.8	0.24	beta-1,6 glucan biosynthesis
YAR008W	3.9	0.62	tRNA splicing
YDL105W	3.9	0.42	biological_process unknown
YDR013W	3.9	0.61	DNA dependent DNA replication
YDR077W	3.9	0.32	cell wall organization and biogenesis
YDR281C	3.9	0.25	biological_process unknown
YDR379W	3.9	0.23	actin filament organization
YEL076C	3.9	0.47	biological_process unknown
YGR138C	3.9	0.3	polyamine transport
YGR153W	3.9	0.69	biological_process unknown
YLL022C	3.9	0.57	biological_process unknown
YLR050C	3.9	0.34	biological_process unknown
YLR058C	3.9	0.21	one-carbon compound metabolism
YMR031C	3.9	0.23	biological_process unknown
YMR048W	3.9	0.68	meiotic chromosome segregation
YNL102W	3.9	0.49	DNA repair synthesis
YOR074C	3.9	0.49	DNA dependent DNA replication
YOR083W	3.9	0.59	regulation of cell size
YBR015C	4	0.5	protein amino acid glycosylation
YBR200W	4	0.15	cellular morphogenesis during conjugation with cellular fusion
YDR488C	4	0.55	microtubule-based process
YEL047C	4	0.43	metabolism
YER111C	4	0.54	G1/S transition of mitotic cell cycle
YFL064C	4	0.34	biological_process unknown
YGR140W	4	0.54	chromosome segregation
YGR152C	4	0.55	axial budding
YHL021C	4	0.22	biological_process unknown
YHR104W	4	0.34	arabinose metabolism
YIL066C	4	0.59	DNA replication
YJL019W	4	0.48	nuclear migration during conjugation with cellular fusion
YMR006C	4	0.15	glycerophospholipid metabolism
YMR144W	4	0.52	biological_process unknown
YMR253C	4	0.24	biological_process unknown
YNL166C	4	0.63	cytokinesis
YNL197C	4	0.44	regulation of cell size
YNL310C	4	0.63	biological_process unknown
YOL090W	4	0.63	DNA recombination
YFL065C	4.1	0.36	biological_process unknown
YGL099W	4.1	0.2	conjugation with cellular fusion
YHR061C	4.1	0.4	Rho protein signal transduction
YJL155C	4.1	0.29	gluconeogenesis
YJR137C	4.1	0.19	cell wall organization and biogenesis
YMR183C	4.1	0.18	Golgi to plasma membrane transport
YMR199W	4.1	0.5	regulation of CDK activity
YNL304W	4.1	0.65	mitochondrion inheritance
YDL197C	4.2	0.61	chromatin silencing at HML and HMR (sensu Saccharomyces)
YDR346C	4.2	0.25	biological_process unknown
YGL163C	4.2	0.61	chromatin modeling
YJL044C	4.2	0.18	intracellular protein transport
YJR006W	4.2	0.66	base-excision repair
YKL067W	4.2	0.65	DNA metabolism
YLR326W	4.2	0.61	biological_process unknown
YML125C	4.2	0.18	biological_process unknown
YNL087W	4.2	0.42	biological_process unknown
YNL165W	4.2	0.5	biological_process unknown
YNL176C	4.2	0.5	biological_process unknown
YNL263C	4.2	0.69	ER to Golgi transport
YPL153C	4.2	0.66	DNA repair
YCR065W	4.3	0.52	spindle assembly
YDR074W	4.3	0.25	carbohydrate metabolism
YDR518W	4.3	0.55	protein folding
YJL074C	4.3	0.59	mitotic sister chromatid cohesion
YOR195W	4.3	0.63	meiosis
YOR229W	4.3	0.18	regulation of meiosis
YBR041W	4.4	0.54	lipid transport
YBR088C	4.4	0.51	base-excision repair
YBR139W	4.4	0.21	biological_process unknown
YCR034W	4.4	0.34	fatty acid elongation
YDL103C	4.4	0.56	UDP-N-acetylglucosamine biosynthesis
YDL124W	4.4	0.3	biological_process unknown
YDR222W	4.4	0.46	biological_process unknown
YER016W	4.4	0.63	microtubule depolymerization
YHR153C	4.4	0.54	sporulation (sensu Saccharomyces)
YKL029C	4.4	0.27	amino acid metabolism
YMR078C	4.4	0.55	sister chromatid cohesion
YPL032C	4.4	0.59	endocytosis
YDR261C	4.5	0.49	biological_process unknown
YGL061C	4.5	0.73	mitotic spindle assembly (sensu Saccharomyces)
YHR154W	4.5	0.66	negative regulation of DNA transposition
YJL198W	4.5	0.23	phosphate transport
YNL116W	4.5	0.39	biological_process unknown
YBL085W	4.6	0.54	Rho protein signal transduction
YBR087W	4.6	0.64	leading strand elongation
YHR135C	4.6	0.27	cellular morphogenesis
YIL026C	4.6	0.56	colony morphology
YKL008C	4.6	0.46	aging
YLR182W	4.6	0.8	G1/S-specific transcription in mitotic cell cycle
YML021C	4.6	0.63	DNA repair
YML064C	4.6	0.2	M phase of mitotic cell cycle
YNL088W	4.6	0.55	DNA strand elongation
YOR075W	4.6	0.43	nonselective vesicle fusion
YPR052C	4.6	0.17	establishment and/or maintenance of chromatin architecture
YDR501W	4.7	0.67	biological_process unknown
YER018C	4.7	0.2	chromosome segregation
YJL079C	4.7	0.24	biological_process unknown
YJR003C	4.7	0.21	biological_process unknown
YJR148W	4.7	0.31	amino acid catabolism
YKL185W	4.7	0.22	pseudohyphal growth
YLR151C	4.7	0.63	biological_process unknown
YML109W	4.7	0.5	cell aging (sensu Saccharomyces)
YML110C	4.7	0.32	aerobic respiration
YOR129C	4.7	0.15	biological_process unknown
YPL208W	4.7	0.68	biological_process unknown
YBL009W	4.8	0.68	meiosis
YBL031W	4.8	0.75	biological_process unknown
YER118C	4.8	0.53	osmosensory signaling pathway via Sho1 osmosensor
YFL060C	4.8	0.62	pyridoxine metabolism
YGL037C	4.8	0.29	cell aging (sensu Saccharomyces)
YGR042W	4.8	0.3	biological_process unknown
YIL106W	4.8	0.18	protein amino acid phosphorylation
YJL159W	4.8	0.28	cell wall organization and biogenesis
YNL141W	4.8	0.25	adenine catabolism
YOR084W	4.8	0.49	peroxisome organization and biogenesis
YOR288C	4.8	0.5	protein folding
YAR007C	4.9	0.61	DNA recombination
YBR184W	4.9	0.31	biological_process unknown
YHR108W	4.9	0.39	Golgi to vacuole transport
YLR083C	4.9	0.36	transport
YAR003W	5	0.41	chromatin silencing at telomere
YDR019C	5	0.18	glycine metabolism
YDR150W	5	0.39	microtubule cytoskeleton organization and biogenesis
YER114C	5	0.5	Rho protein signal transduction
YGL038C	5	0.42	N-linked glycoprotein maturation
YOR023C	5	0.2	nucleosome disassembly
YAR018C	5.1	0.2	chromosome segregation
YBL082C	5.1	0.35	dolichol-linked oligosaccharide biosynthesis
YBR008C	5.1	0.39	response to toxin
YDR297W	5.1	0.61	sphingolipid biosynthesis
YEL061C	5.1	0.49	mitotic anaphase B
YGR089W	5.1	0.43	biological_process unknown
YNL238W	5.1	0.35	peptide pheromone maturation
YNL262W	5.1	0.61	DNA repair synthesis
YBL032W	5.2	0.44	mRNA localization, intracellular
YBR183W	5.2	0.19	ceramide metabolism
YGL116W	5.2	0.17	cyclin catabolism
YJR001W	5.2	0.34	neutral amino acid transport
YMR292W	5.2	0.43	ER to Golgi transport
YNR050C	5.2	0.15	lysine biosynthesis, aminoadipic pathway
YBR086C	5.3	0.32	response to osmotic stress
YHR137W	5.3	0.18	aromatic amino acid family metabolism
YHR146W	5.3	0.21	biological_process unknown
YKL101W	5.3	0.46	G2/M transition of mitotic cell cycle
YLR183C	5.3	0.41	biological_process unknown
YLR209C	5.3	0.17	purine nucleoside catabolism
YDL027C	5.4	0.17	biological_process unknown
YKL048C	5.4	0.35	axial budding
YDR480W	5.5	0.31	invasive growth
YGL065C	5.5	0.53	oligosaccharide-lipid intermediate assembly
YKR090W	5.5	0.72	biological_process unknown
YKR098C	5.5	0.19	biological_process unknown
YLR194C	5.5	0.17	biological_process unknown
YNL181W	5.5	0.53	biological_process unknown
YOR233W	5.5	0.44	biological_process unknown
YBR070C	5.6	0.62	biological_process unknown
YDR219C	5.6	0.48	ubiquitin-dependent protein catabolism
YEL036C	5.6	0.28	N-linked glycosylation
YER003C	5.6	0.36	GDP-mannose biosynthesis
YGL101W	5.6	0.37	biological_process unknown
YGR098C	5.6	0.46	mitotic sister chromatid separation
YHR023W	5.6	0.17	axial budding
YNR067C	5.6	0.15	cytokinesis, completion of separation
YOR188W	5.6	0.46	establishment of cell polarity (sensu Saccharomyces)
YER170W	5.7	0.71	biological_process unknown
YJL173C	5.7	0.56	DNA recombination
YJL183W	5.7	0.19	protein amino acid glycosylation
YKL049C	5.7	0.59	mitotic chromosome segregation
YKL113C	5.7	0.58	DNA repair
YOL069W	5.7	0.21	chromosome segregation
YOL147C	5.7	0.46	peroxisome organization and biogenesis
YCL063W	5.8	0.38	vacuole inheritance
YGL139W	5.8	0.22	biological_process unknown
YHR086W	5.8	0.51	mRNA splice site selection
YIL140W	5.8	0.53	axial budding
YLR049C	5.8	0.38	biological_process unknown
YNL283C	5.8	0.54	Rho protein signal transduction
YBR078W	5.9	0.5	cell wall organization and biogenesis
YDL003W	5.9	0.3	mitotic chromosome condensation
YGR230W	5.9	0.16	meiosis
YKR037C	5.9	0.67	microtubule nucleation
YLR438W	5.9	0.18	arginine catabolism
YNL099C	5.9	0.24	response to oxidative stress
YNL126W	5.9	0.44	microtubule nucleation
YOR327C	5.9	0.37	Golgi to plasma membrane transport
YOR373W	5.9	0.63	microtubule nucleation
YPL256C	5.9	0.48	re-entry into mitotic cell cycle after pheromone arrest
YMR305C	6	0.35	conjugation with cellular fusion
YNR009W	6	0.65	biological_process unknown
YBR243C	6.1	0.34	N-linked glycosylation
YIR010W	6.1	0.46	chromosome segregation
YKL052C	6.1	0.33	mitotic spindle assembly (sensu Saccharomyces)
YLR131C	6.1	0.26	G1-specific transcription in mitotic cell cycle
YPL128C	6.1	0.45	loss of chromatin silencing
YGR143W	6.2	0.16	beta-1,6 glucan biosynthesis
YIL169C	6.2	0.17	biological_process unknown
YNL312W	6.2	0.52	DNA recombination
YOR073W	6.2	0.47	biological_process unknown
YOR307C	6.2	0.53	ER to Golgi transport
YPR141C	6.2	0.54	karyogamy during conjugation with cellular fusion
YDR179C	6.3	0.48	adaptation to pheromone during conjugation with cellular fusion
YLL032C	6.3	0.25	biological_process unknown
YBL052C	6.4	0.26	chromatin modification
YGR014W	6.4	0.34	establishment of cell polarity (sensu Saccharomyces)
YJR076C	6.4	0.45	axial budding
YKL218C	6.4	0.21	biological_process unknown
YDR171W	6.5	0.34	cytoskeleton organization and biogenesis
YGL216W	6.5	0.46	microtubule depolymerization
YLR437C	6.5	0.33	biological_process unknown
YNL037C	6.5	0.33	glutamate biosynthesis
YPL075W	6.5	0.29	positive regulation of glycolysis
YAR071W	6.6	0.25	phosphate metabolism
YMR055C	6.6	0.41	mitotic spindle checkpoint
YAL007C	6.7	0.52	ER to Golgi transport
YDR302W	6.7	0.33	GPI anchor biosynthesis
YDR451C	6.7	0.26	negative regulation of transcription from Pol II promoter
YDR507C	6.7	0.55	axial budding
YIL123W	6.7	0.5	microtubule cytoskeleton organization and biogenesis
YLL031C	6.7	0.5	GPI anchor biosynthesis
YLR335W	6.7	0.32	NLS-bearing substrate-nucleus import
YLR373C	6.7	0.51	vacuolar protein catabolism
YOL012C	6.7	0.31	chromatin silencing at HML and HMR (sensu Saccharomyces)
YOR313C	6.7	0.18	DNA metabolism
YOR372C	6.7	0.38	G2/M-specific transcription in mitotic cell cycle
YBR123C	6.8	0.35	transcription initiation from Pol III promoter
YCR084C	6.8	0.44	negative regulation of transcription
YDR227W	6.8	0.39	cell aging (sensu Saccharomyces)
YDR276C	6.8	0.21	cation transport
YFR028C	6.8	0.25	DNA dependent DNA replication
YGL083W	6.8	0.25	biological_process unknown
YKL183W	6.8	0.19	biological_process unknown
YML027W	6.8	0.26	negative regulation of transcription from Pol II promoter, mitotic
YMR029C	6.8	0.44	cell cycle arrest in response to pheromone
YOR326W	6.8	0.55	apical bud growth
YDL155W	6.9	0.69	G1/S transition of mitotic cell cycle
YJL097W	6.9	0.43	biological_process unknown
YJR112W	6.9	0.39	chromosome segregation
YMR163C	6.9	0.4	biological_process unknown
YPR104C	6.9	0.56	rRNA processing
YDR245W	7	0.33	N-glycan processing
YER001W	7	0.53	N-glycan processing
YJL134W	7	0.2	calcium-mediated signaling
YKL164C	7	0.16	cell wall organization and biogenesis
YOL007C	7	0.42	biological_process unknown
YEL017W	7.1	0.34	biological_process unknown
YKR010C	7.1	0.51	DNA topological change
YLR045C	7.1	0.4	microtubule nucleation
YPL116W	7.1	0.44	histone deacetylation
YDR325W	7.2	0.35	mitotic chromosome condensation
YKL130C	7.2	0.24	mRNA localization, intracellular
YMR003W	7.2	0.26	biological_process unknown
YDL157C	7.3	0.53	biological_process unknown
YOL030W	7.3	0.31	biological_process unknown
YOR246C	7.3	0.2	biological_process unknown
YPL227C	7.3	0.47	N-linked glycosylation
YBR187W	7.4	0.34	biological_process unknown
YGR044C	7.4	0.18	meiosis
YJL137C	7.4	0.33	glycogen biosynthesis
YLR034C	7.4	0.18	intracellular iron ion storage
YMR274C	7.4	0.35	peptide pheromone maturation
YBR133C	7.5	0.17	G2/M transition of mitotic cell cycle
YER070W	7.5	0.26	DNA replication
YLR455W	7.5	0.44	biological_process unknown
YCL014W	7.6	0.18	axial budding
YJL118W	7.6	0.6	biological_process unknown
YGR099W	7.7	0.58	telomerase-dependent telomere maintenance
YKL004W	7.7	0.26	sphingolipid metabolism
YML124C	7.7	0.4	homologous chromosome segregation
YPL141C	7.7	0.18	biological_process unknown
YNL058C	7.8	0.16	biological_process unknown
YNL289W	7.8	0.25	cell cycle
YCL040W	7.9	0.24	carbohydrate metabolism
YFL017C	7.9	0.38	UDP-N-acetylglucosamine biosynthesis
YML065W	8.1	0.39	DNA replication initiation
YIL131C	8.2	0.29	chromatin silencing at HML and HMR (sensu Saccharomyces)
YJL187C	8.2	0.54	G2/M transition of mitotic cell cycle
YPR004C	8.3	0.2	biological_process unknown
YDR147W	8.4	0.28	phosphatidylethanolamine biosynthesis
YER032W	8.4	0.35	mRNA polyadenylation
YBR093C	8.5	0.22	cellular response to phosphate starvation
YEL042W	8.6	0.44	protein amino acid glycosylation
YJL092W	8.6	0.31	DNA repair
YLR079W	8.6	0.17	G1/S transition of mitotic cell cycle
YBL063W	8.7	0.61	microtubule nucleation
YKR013W	8.8	0.39	biological_process unknown
YPL163C	8.9	0.2	response to chemical substance
YHR152W	9	0.17	meiosis I
YML034W	9	0.17	mitotic sister chromatid separation
YNL031C	9	0.3	chromatin assembly/disassembly
YML058W	9.1	0.18	mitochondrion organization and biogenesis
YBR138C	9.3	0.22	biological_process unknown
YKL127W	9.3	0.24	glucose 1-phosphate utilization
YJL051W	9.6	0.19	biological_process unknown
YBR010W	9.7	0.28	chromatin assembly/disassembly
YGL021W	9.9	0.2	mitosis
YML085C	9.9	0.27	homologous chromosome segregation
YPL242C	9.9	0.2	actin filament organization
YPL253C	9.9	0.57	microtubule-based process
YMR215W	10	0.26	biological_process unknown
YPL127C	10	0.4	regulation of transcription, DNA-dependent
YBR092C	10.1	0.21	thiamin transport
YMR190C	10.1	0.46	DNA unwinding
YDR224C	10.3	0.24	chromatin assembly/disassembly
YLR190W	10.4	0.18	biological_process unknown
YLR210W	10.5	0.52	G2/M transition of mitotic cell cycle
YMR189W	10.5	0.16	one-carbon compound metabolism
YML119W	10.6	0.19	biological_process unknown
YDR146C	10.7	0.21	G1-specific transcription in mitotic cell cycle
YEL065W	10.8	0.16	iron ion homeostasis
YNL216W	11	0.38	chromatin silencing
YBL003C	11.8	0.2	chromatin assembly/disassembly
YMR001C	11.9	0.21	DNA dependent DNA replication
YNL300W	12	0.16	biological_process unknown
YOR247W	12.8	0.35	nucleobase, nucleoside, nucleotide and nucleic acid metabolism
YPL155C	13.1	0.23	microtubule stabilization
YBL002W	14.2	0.23	chromatin assembly/disassembly
YDR225W	14.7	0.21	chromatin assembly/disassembly
YKL035W	14.7	0.23	UDP-glucose metabolism
YNL068C	15	0.52	G2-specific transcription in mitotic cell cycle
YOR315W	15.3	0.19	biological_process unknown
YGR108W	16.7	0.19	G2/M transition of mitotic cell cycle
YIL158W	17	0.21	biological_process unknown
YMR032W	17.2	0.16	cytokinesis
YBR038W	17.3	0.16	cytokinesis
YJL158C	17.5	1	cell wall organization and biogenesis
YPR119W	18.4	0.16	G2/M transition of mitotic cell cycle
YBR009C	18.6	0.23	chromatin assembly/disassembly
YOR025W	19.4	0.17	chromatin silencing at telomere
YJR092W	19.8	0.19	axial budding
YML052W	20.4	0.18	sporulation (sensu Saccharomyces)
