# Supplementary material for: Stochastic Modeling of Expression Kinetics Identifies Messenger Half-Lives and Reveals Sequential Waves of Co-ordinated Transcription and Decay
Source: PLoS Comput Biol. 2012 Nov 8;8(11):e1002772. doi: 10.1371/journal.pcbi.1002772 (PMC3493476; doi:10.1371/journal.pcbi.1002772)
Supplement: Table S3 — DRAGON estimated half-lives using Orlando replicate 1 dataset. (XLSX) [file pcbi.1002772.s009.xlsx]

## Sheet: Foglio1
Orf	hl (min)	Ci (normalized to max=1)	Annotation
YLR297W	1.7	0.29	biological_process unknown
YDL105W	2.2	0.73	biological_process unknown
YER149C	2.2	0.35	Rho protein signal transduction
YMR075W	2.2	0.42	biological_process unknown
YDL038C	2.3	0.52	biological_process unknown
YGR143W	2.3	0.38	beta-1,6 glucan biosynthesis
YCL027W	2.4	0.3	conjugation with cellular fusion
YMR029C	2.4	0.53	cell cycle arrest in response to pheromone
YNL309W	2.4	0.8	G1/S transition of mitotic cell cycle
YDL138W	2.5	0.27	response to glucose stimulus
YGL038C	2.5	0.58	N-linked glycoprotein maturation
YGR089W	2.5	0.24	biological_process unknown
YGR238C	2.5	0.55	conjugation with cellular fusion
YLR151C	2.5	0.69	biological_process unknown
YNL304W	2.5	0.72	mitochondrion inheritance
YGL207W	2.6	0.27	RNA elongation from Pol II promoter
YGR042W	2.6	0.37	biological_process unknown
YJL194W	2.6	0.66	pre-replicative complex formation and maintenance
YKL042W	2.6	0.32	microtubule nucleation
YLR273C	2.6	0.38	regulation of glycogen biosynthesis
YLR382C	2.6	0.61	RNA splicing
YOR288C	2.6	0.56	protein folding
YAL044C	2.7	0.24	one-carbon compound metabolism
YDR013W	2.7	0.53	DNA dependent DNA replication
YDR191W	2.7	0.49	chromatin silencing at telomere
YDR503C	2.7	0.91	phospholipid metabolism
YFL065C	2.7	0.72	biological_process unknown
YLR032W	2.7	0.91	DNA repair
YML020W	2.7	0.72	biological_process unknown
YML069W	2.7	0.29	DNA dependent DNA replication
YNL206C	2.7	0.67	negative regulation of DNA transposition
YOR075W	2.7	0.58	nonselective vesicle fusion
YER111C	2.8	0.82	G1/S transition of mitotic cell cycle
YJR006W	2.8	0.76	base-excision repair
YLR254C	2.8	0.32	biological_process unknown
YLR313C	2.8	0.86	Rho protein signal transduction
YPL014W	2.8	0.89	biological_process unknown
YBR157C	2.9	0.37	biological_process unknown
YDL103C	2.9	0.78	UDP-N-acetylglucosamine biosynthesis
YDL156W	2.9	0.65	biological_process unknown
YFL064C	2.9	0.72	biological_process unknown
YNL231C	2.9	0.48	phospholipid transport
YOR033C	2.9	0.84	mismatch repair
YAR003W	3	0.89	chromatin silencing at telomere
YEL076C	3	0.71	biological_process unknown
YER170W	3	0.96	biological_process unknown
YGL184C	3	0.89	methionine biosynthesis
YGR153W	3	0.87	biological_process unknown
YBR071W	3.1	0.67	biological_process unknown
YIL159W	3.1	0.68	actin filament organization
YJL073W	3.1	0.77	karyogamy during conjugation with cellular fusion
YJL201W	3.1	0.6	cell wall organization and biogenesis
YPL153C	3.1	0.8	DNA repair
YBR275C	3.2	0.83	chromatin silencing at telomere
YDR281C	3.2	0.67	biological_process unknown
YEL076C-A	3.2	0.59	biological_process unknown
YGL163C	3.2	0.8	chromatin modeling
YGL201C	3.2	0.45	DNA replication initiation
YPL221W	3.2	0.74	biological_process unknown
YBR200W	3.3	0.3	cellular morphogenesis during conjugation with cellular fusion
YER095W	3.3	0.82	chromatin modeling
YFL060C	3.3	0.59	pyridoxine metabolism
YIL132C	3.3	0.86	meiotic chromosome segregation
YJL019W	3.3	0.86	nuclear migration during conjugation with cellular fusion
YML061C	3.3	0.87	DNA recombination
YMR179W	3.3	0.86	regulation of transcription from Pol II promoter
YNL272C	3.3	0.68	exocytosis
YOR066W	3.3	0.46	biological_process unknown
YOR144C	3.3	0.8	negative regulation of DNA recombination
YPL208W	3.3	0.88	biological_process unknown
YAR007C	3.4	0.88	DNA recombination
YBL112C	3.4	0.77	biological_process unknown
YCL061C	3.4	0.84	DNA replication checkpoint
YDR019C	3.4	0.3	glycine metabolism
YDR307W	3.4	0.83	biological_process unknown
YKR090W	3.4	0.81	biological_process unknown
YNL082W	3.4	0.79	meiosis
YNR050C	3.4	0.45	lysine biosynthesis, aminoadipic pathway
YOR284W	3.4	0.89	biological_process unknown
YPL232W	3.4	0.26	Golgi to plasma membrane transport
YPR018W	3.4	0.72	nucleosome assembly
YPR075C	3.4	0.89	cell cycle arrest in response to pheromone
YGL175C	3.5	0.34	meiotic DNA double-strand break processing
YGR221C	3.5	0.89	biological_process unknown
YJL115W	3.5	0.77	DNA damage response, signal transduction resulting in induction of apoptosis
YMR078C	3.5	0.83	sister chromatid cohesion
YNL053W	3.5	0.28	adaptation to pheromone during conjugation with cellular fusion
YNL165W	3.5	0.51	biological_process unknown
YNL273W	3.5	0.79	DNA topological change
YNL310C	3.5	0.85	biological_process unknown
YOR114W	3.5	0.78	biological_process unknown
YPR135W	3.5	0.82	DNA dependent DNA replication
YDR279W	3.6	0.75	biological_process unknown
YJR030C	3.6	0.79	biological_process unknown
YLR121C	3.6	0.87	protein metabolism
YLR274W	3.6	0.46	DNA replication initiation
YOL017W	3.6	0.67	chromatin silencing
YOL090W	3.6	0.87	DNA recombination
YPL003W	3.6	0.3	RUB1-protein conjugation
YPL267W	3.6	0.79	biological_process unknown
YBR184W	3.7	0.92	biological_process unknown
YDL127W	3.7	0.52	cell cycle
YDR518W	3.7	0.88	protein folding
YKL089W	3.7	0.75	mitotic spindle assembly (sensu Saccharomyces)
YMR048W	3.7	0.76	meiotic chromosome segregation
YMR199W	3.7	0.74	regulation of CDK activity
YNL263C	3.7	0.61	ER to Golgi transport
YPR175W	3.7	0.79	lagging strand elongation
YDL018C	3.8	0.82	secretory pathway
YDL164C	3.8	0.87	DNA ligation
YDL197C	3.8	0.94	chromatin silencing at HML and HMR (sensu Saccharomyces)
YER016W	3.8	0.85	microtubule depolymerization
YFL008W	3.8	0.72	mitotic chromosome segregation
YHR153C	3.8	0.81	sporulation (sensu Saccharomyces)
YJL091C	3.8	0.71	GPI anchor biosynthesis
YLL041C	3.8	0.41	mitochondrial electron transport, succinate to ubiquinone
YML027W	3.8	0.66	negative regulation of transcription from Pol II promoter, mitotic
YNL181W	3.8	0.82	biological_process unknown
YNL289W	3.8	0.61	cell cycle
YOR229W	3.8	0.29	regulation of meiosis
YBR296C	3.9	0.41	phosphate transport
YKL045W	3.9	0.78	DNA repair synthesis
YKL104C	3.9	0.37	cell wall chitin biosynthesis
YLR047C	3.9	0.71	biological_process unknown
YML021C	3.9	0.84	DNA repair
YOR127W	3.9	0.48	actin filament organization
YAL053W	4	0.82	biological_process unknown
YBR041W	4	0.27	lipid transport
YCR042C	4	0.32	G1-specific transcription in mitotic cell cycle
YCR065W	4	0.85	spindle assembly
YDR179C	4	0.63	adaptation to pheromone during conjugation with cellular fusion
YGL061C	4	0.83	mitotic spindle assembly (sensu Saccharomyces)
YJL187C	4	0.82	G2/M transition of mitotic cell cycle
YLR050C	4	0.72	biological_process unknown
YLR103C	4	0.71	DNA replication initiation
YMR253C	4	0.28	biological_process unknown
YNL233W	4	0.81	cytokinesis
YOR321W	4	0.79	O-linked glycosylation
YAR008W	4.1	0.77	tRNA splicing
YBL111C	4.1	0.82	biological_process unknown
YBR073W	4.1	0.8	double-strand break repair via break-induced replication
YDL003W	4.1	0.65	mitotic chromosome condensation
YDL102W	4.1	0.7	base-excision repair
YGL065C	4.1	0.81	oligosaccharide-lipid intermediate assembly
YGR188C	4.1	0.8	mitotic spindle checkpoint
YHR149C	4.1	0.81	biological_process unknown
YIL026C	4.1	0.78	colony morphology
YKL067W	4.1	0.82	DNA metabolism
YPL124W	4.1	0.96	microtubule nucleation
YPL256C	4.1	0.69	re-entry into mitotic cell cycle after pheromone arrest
YPR174C	4.1	0.77	biological_process unknown
YBL023C	4.2	0.52	DNA replication initiation
YBR161W	4.2	0.93	biological_process unknown
YCL024W	4.2	0.67	axial budding
YDR528W	4.2	0.62	cell wall organization and biogenesis
YJL079C	4.2	0.39	biological_process unknown
YJR043C	4.2	0.73	base-excision repair
YKR010C	4.2	0.39	DNA topological change
YLR183C	4.2	0.67	biological_process unknown
YLR383W	4.2	0.75	DNA repair
YNL072W	4.2	0.85	DNA replication
YOR195W	4.2	0.76	meiosis
YAL040C	4.3	0.33	G1/S transition of mitotic cell cycle
YBL035C	4.3	0.76	DNA replication initiation
YHR154W	4.3	0.7	negative regulation of DNA transposition
YLL022C	4.3	0.79	biological_process unknown
YLR212C	4.3	0.85	microtubule nucleation
YML109W	4.3	0.78	cell aging (sensu Saccharomyces)
YNL312W	4.3	0.87	DNA recombination
YNR044W	4.3	0.35	agglutination during conjugation with cellular fusion
YOR074C	4.3	0.74	DNA dependent DNA replication
YDR097C	4.4	0.72	mismatch repair
YDR501W	4.4	0.85	biological_process unknown
YEL032W	4.4	0.49	DNA replication initiation
YGL027C	4.4	0.89	cell wall organization and biogenesis
YKL113C	4.4	0.8	DNA repair
YLR326W	4.4	0.77	biological_process unknown
YDR309C	4.5	0.73	Rho protein signal transduction
YDR400W	4.5	0.86	pyrimidine salvage
YGR109C	4.5	0.83	G1/S transition of mitotic cell cycle
YHL026C	4.5	0.36	biological_process unknown
YHR005C	4.5	0.38	signal transduction during conjugation with cellular fusion
YKL049C	4.5	0.85	mitotic chromosome segregation
YLL012W	4.5	0.41	biological_process unknown
YOR018W	4.5	0.29	response to drug
YBL031W	4.6	0.95	biological_process unknown
YMR006C	4.6	0.68	glycerophospholipid metabolism
YMR055C	4.6	0.53	mitotic spindle checkpoint
YOL088C	4.6	0.53	protein folding
YOL158C	4.6	0.31	ferric-enterobactin transport
YBL113C	4.7	0.65	biological_process unknown
YDR480W	4.7	0.92	invasive growth
YFL044C	4.7	0.25	biological_process unknown
YGR113W	4.7	0.5	mitotic spindle assembly (sensu Saccharomyces)
YMR076C	4.7	0.68	mitotic chromosome condensation
YPL255W	4.7	0.83	microtubule nucleation
YBR070C	4.8	0.74	biological_process unknown
YDL093W	4.8	0.81	O-linked glycosylation
YDR507C	4.8	0.75	axial budding
YEL047C	4.8	0.77	metabolism
YKL101W	4.8	0.69	G2/M transition of mitotic cell cycle
YKR037C	4.8	0.79	microtubule nucleation
YMR189W	4.8	0.31	one-carbon compound metabolism
YOL007C	4.8	0.68	biological_process unknown
YDL101C	4.9	0.74	DNA damage response, signal transduction resulting in cell cycle arrest
YJL074C	4.9	0.71	mitotic sister chromatid cohesion
YJR054W	4.9	0.88	biological_process unknown
YMR008C	4.9	0.53	glycerophospholipid metabolism
YNL126W	4.9	0.86	microtubule nucleation
YNL262W	4.9	0.83	DNA repair synthesis
YOR084W	4.9	1	peroxisome organization and biogenesis
YKL163W	5	0.33	cell wall organization and biogenesis
YLR182W	5	0.67	G1/S-specific transcription in mitotic cell cycle
YOR342C	5	0.49	biological_process unknown
YDR488C	5.1	0.87	microtubule-based process
YNL102W	5.1	0.72	DNA repair synthesis
YOL006C	5.1	0.45	DNA strand elongation
YPR019W	5.1	0.38	DNA replication initiation
YBR202W	5.2	0.42	DNA replication initiation
YGR152C	5.2	0.78	axial budding
YIL140W	5.2	0.68	axial budding
YLR057W	5.2	0.35	biological_process unknown
YBR015C	5.3	0.77	protein amino acid glycosylation
YGR140W	5.3	0.77	chromosome segregation
YJL044C	5.3	0.29	intracellular protein transport
YOL147C	5.3	0.81	peroxisome organization and biogenesis
YBR008C	5.4	0.46	response to toxin
YJR148W	5.4	0.33	amino acid catabolism
YKL165C	5.4	0.86	GPI anchor biosynthesis
YOR373W	5.4	0.88	microtubule nucleation
YKL116C	5.5	0.33	MAPKKK cascade
YLL021W	5.5	0.8	Rho protein signal transduction
YKL029C	5.6	0.76	amino acid metabolism
YKL048C	5.6	0.52	axial budding
YLR454W	5.6	0.25	biological_process unknown
YNL166C	5.6	0.79	cytokinesis
YOR083W	5.6	0.87	regulation of cell size
YDL155W	5.7	0.82	G1/S transition of mitotic cell cycle
YER001W	5.7	0.76	N-glycan processing
YIL009W	5.7	0.46	N-terminal protein myristoylation
YLR154C	5.7	0.64	biological_process unknown
YMR238W	5.7	0.77	cell wall biosynthesis (sensu Fungi)
YNL145W	5.7	0.34	signal transduction during conjugation with cellular fusion
YOR233W	5.7	0.53	biological_process unknown
YPL163C	5.7	0.68	response to chemical substance
YHR151C	5.8	0.33	biological_process unknown
YJR112W	5.8	0.73	chromosome segregation
YML060W	5.8	0.84	DNA repair
YPR159W	5.8	0.88	beta-1,6 glucan biosynthesis
YGR041W	5.9	0.28	bud site selection
YGR189C	5.9	0.6	biological_process unknown
YGR230W	5.9	0.3	meiosis
YJL116C	5.9	0.26	mitochondrion organization and biogenesis
YLR343W	5.9	0.64	biological_process unknown
YMR144W	5.9	0.79	biological_process unknown
YER118C	6	0.8	osmosensory signaling pathway via Sho1 osmosensor
YGL099W	6	0.44	conjugation with cellular fusion
YMR031C	6	0.31	biological_process unknown
YMR163C	6	0.72	biological_process unknown
YNL238W	6	0.6	peptide pheromone maturation
YBR088C	6.1	0.76	base-excision repair
YDR147W	6.1	0.34	phosphatidylethanolamine biosynthesis
YGR099W	6.1	0.86	telomerase-dependent telomere maintenance
YHR086W	6.1	0.84	mRNA splice site selection
YNL099C	6.1	0.38	response to oxidative stress
YHL030W	6.2	0.32	cell wall organization and biogenesis
YLR455W	6.2	0.69	biological_process unknown
YPR141C	6.2	0.75	karyogamy during conjugation with cellular fusion
YBL063W	6.3	0.83	microtubule nucleation
YDR461W	6.3	0.31	signal transduction during conjugation with cellular fusion
YGL216W	6.3	0.69	microtubule depolymerization
YBR087W	6.4	0.64	leading strand elongation
YEL040W	6.4	0.47	cell wall organization and biogenesis
YEL061C	6.4	0.72	mitotic anaphase B
YLR270W	6.4	0.28	deadenylation-dependent decapping
YMR274C	6.4	0.47	peptide pheromone maturation
YNL068C	6.4	0.7	G2-specific transcription in mitotic cell cycle
YHL028W	6.5	0.44	Rho protein signal transduction
YJL164C	6.5	0.28	RAS protein signal transduction
YKL209C	6.5	0.32	peptide pheromone export
YKR013W	6.5	0.66	biological_process unknown
YNL088W	6.6	0.82	DNA strand elongation
YPL075W	6.6	0.35	positive regulation of glycolysis
YPL092W	6.6	0.6	sulfite transport
YDR144C	6.7	0.5	proteolysis and peptidolysis
YDR219C	6.7	0.73	ubiquitin-dependent protein catabolism
YER018C	6.7	0.83	chromosome segregation
YGR092W	6.7	0.34	nuclear division
YJR001W	6.7	0.76	neutral amino acid transport
YPR104C	6.7	0.54	rRNA processing
YBL009W	6.8	0.8	meiosis
YJL173C	6.8	0.88	DNA recombination
YOR372C	6.8	0.77	G2/M-specific transcription in mitotic cell cycle
YJL137C	6.9	0.68	glycogen biosynthesis
YLR058C	6.9	0.42	one-carbon compound metabolism
YOR327C	6.9	0.67	Golgi to plasma membrane transport
YPL032C	6.9	0.79	endocytosis
YBR133C	7	0.38	G2/M transition of mitotic cell cycle
YDR222W	7	0.38	biological_process unknown
YGL139W	7	0.76	biological_process unknown
YJL118W	7	0.63	biological_process unknown
YNL015W	7	0.26	regulation of proteolysis and peptidolysis
YOR313C	7	0.43	DNA metabolism
YEL036C	7.1	0.7	N-linked glycosylation
YHR061C	7.1	0.72	Rho protein signal transduction
YLR210W	7.1	0.79	G2/M transition of mitotic cell cycle
YOL014W	7.1	0.39	biological_process unknown
YOR307C	7.1	0.41	ER to Golgi transport
YOR374W	7.1	0.25	ethanol metabolism
YPL247C	7.1	0.25	biological_process unknown
YER042W	7.2	0.51	response to oxidative stress
YJL097W	7.2	0.71	biological_process unknown
YBR054W	7.3	0.37	biological_process unknown
YDR261C	7.3	0.84	biological_process unknown
YHR104W	7.3	0.3	arabinose metabolism
YBR126C	7.4	0.27	carbohydrate metabolism
YDR297W	7.4	0.79	sphingolipid biosynthesis
YDR451C	7.4	0.66	negative regulation of transcription from Pol II promoter
YJL092W	7.4	0.62	DNA repair
YDR325W	7.5	0.61	mitotic chromosome condensation
YGR098C	7.5	0.83	mitotic sister chromatid separation
YIR010W	7.5	0.66	chromosome segregation
YLR373C	7.5	0.75	vacuolar protein catabolism
YMR295C	7.5	0.71	biological_process unknown
YML065W	7.6	0.6	DNA replication initiation
YOR073W	7.6	0.76	biological_process unknown
YBR123C	7.7	0.43	transcription initiation from Pol III promoter
YBR139W	7.7	0.34	biological_process unknown
YGL101W	7.7	0.56	biological_process unknown
YKL008C	7.7	0.6	aging
YCL040W	7.8	0.27	carbohydrate metabolism
YDR516C	7.8	0.48	biological_process unknown
YNL141W	7.8	0.5	adenine catabolism
YPL116W	7.8	0.78	histone deacetylation
YGR014W	7.9	0.79	establishment of cell polarity (sensu Saccharomyces)
YKL183W	7.9	0.39	biological_process unknown
YML119W	7.9	0.38	biological_process unknown
YMR183C	7.9	0.37	Golgi to plasma membrane transport
YOL019W	7.9	0.47	biological_process unknown
YOR188W	7.9	0.77	establishment of cell polarity (sensu Saccharomyces)
YPL127C	7.9	0.63	regulation of transcription, DNA-dependent
YPL128C	7.9	0.75	loss of chromatin silencing
YER070W	8	0.73	DNA replication
YFR039C	8	0.33	biological_process unknown
YHR108W	8	0.47	Golgi to vacuole transport
YMR190C	8	0.73	DNA unwinding
YMR198W	8	0.62	meiosis
YPL253C	8	0.69	microtubule-based process
YPR106W	8	0.35	biological_process unknown
YNL216W	8.1	0.45	chromatin silencing
YNR009W	8.1	0.5	biological_process unknown
YPR004C	8.1	0.38	biological_process unknown
YCR084C	8.2	0.65	negative regulation of transcription
YDR227W	8.2	0.53	cell aging (sensu Saccharomyces)
YDR502C	8.2	0.4	methionine metabolism
YLR045C	8.2	0.72	microtubule nucleation
YNL176C	8.2	0.58	biological_process unknown
YOR129C	8.2	0.58	biological_process unknown
YOR153W	8.2	0.3	drug transport
YDR077W	8.3	0.31	cell wall organization and biogenesis
YHL021C	8.3	0.3	biological_process unknown
YKL069W	8.3	0.54	biological_process unknown
YML125C	8.3	0.52	biological_process unknown
YMR003W	8.3	0.56	biological_process unknown
YOL069W	8.3	0.46	chromosome segregation
YAL007C	8.4	0.84	ER to Golgi transport
YBL085W	8.4	0.79	Rho protein signal transduction
YDL157C	8.4	0.77	biological_process unknown
YKL127W	8.4	0.76	glucose 1-phosphate utilization
YKL151C	8.4	0.25	biological_process unknown
YLR180W	8.4	0.65	methionine metabolism
YMR305C	8.4	0.71	conjugation with cellular fusion
YPL004C	8.4	0.32	biological_process unknown
YGL257C	8.5	0.38	O-linked glycosylation
YHR146W	8.5	0.61	biological_process unknown
YJL198W	8.5	0.57	phosphate transport
YLR049C	8.5	0.34	biological_process unknown
YLR438W	8.5	0.27	arginine catabolism
YBR056W	8.6	0.26	biological_process unknown
YNL283C	8.6	0.62	Rho protein signal transduction
YER114C	8.7	0.62	Rho protein signal transduction
YGL037C	8.7	0.25	cell aging (sensu Saccharomyces)
YMR011W	8.7	0.37	hexose transport
YJL159W	8.8	0.27	cell wall organization and biogenesis
YPL227C	8.8	0.83	N-linked glycosylation
YFR028C	8.9	0.49	DNA dependent DNA replication
YGL008C	8.9	0.38	proton transport
YLR303W	8.9	0.44	methionine metabolism
YML064C	8.9	0.41	M phase of mitotic cell cycle
YJL157C	9	0.31	cell cycle arrest
YKL130C	9	0.44	mRNA localization, intracellular
YDR089W	9.1	0.61	membrane organization and biogenesis
YDR171W	9.1	0.32	cytoskeleton organization and biogenesis
YBL052C	9.2	0.48	chromatin modification
YIL131C	9.2	0.58	chromatin silencing at HML and HMR (sensu Saccharomyces)
YNL300W	9.2	0.62	biological_process unknown
YOL030W	9.2	0.55	biological_process unknown
YER032W	9.3	0.68	mRNA polyadenylation
YLR437C	9.3	0.57	biological_process unknown
YNL134C	9.3	0.28	biological_process unknown
YPR052C	9.3	0.42	establishment and/or maintenance of chromatin architecture
YFL017C	9.5	0.74	UDP-N-acetylglucosamine biosynthesis
YBR010W	9.6	0.86	chromatin assembly/disassembly
YJL078C	9.6	0.26	biological_process unknown
YOR230W	9.6	0.27	regulation of meiosis
YAR018C	9.7	0.33	chromosome segregation
YHR135C	9.7	0.49	cellular morphogenesis
YLL032C	9.7	0.48	biological_process unknown
YNL037C	9.7	0.64	glutamate biosynthesis
YOL155C	9.7	0.25	cell wall organization and biogenesis
YJR076C	9.8	0.7	axial budding
YBL003C	9.9	0.6	chromatin assembly/disassembly
YBR138C	9.9	0.41	biological_process unknown
YNL192W	10	0.28	budding
YPL155C	10	0.51	microtubule stabilization
YER003C	10.1	0.87	GDP-mannose biosynthesis
YHR023W	10.1	0.37	axial budding
YGL028C	10.2	0.25	cytokinesis, completion of separation
YBL082C	10.3	0.53	dolichol-linked oligosaccharide biosynthesis
YIL106W	10.3	0.4	protein amino acid phosphorylation
YLR209C	10.3	0.71	purine nucleoside catabolism
YMR292W	10.3	0.65	ER to Golgi transport
YDR302W	10.4	0.77	GPI anchor biosynthesis
YJR003C	10.4	0.37	biological_process unknown
YLR084C	10.4	0.45	bud site selection
YNL197C	10.4	0.79	regulation of cell size
YOR058C	10.4	0.44	mitotic anaphase B
YDR224C	10.5	0.81	chromatin assembly/disassembly
YEL042W	10.5	0.63	protein amino acid glycosylation
YGR044C	10.5	0.26	meiosis
YLL031C	10.5	0.77	GPI anchor biosynthesis
YLR079W	10.5	0.29	G1/S transition of mitotic cell cycle
YOR246C	10.5	0.47	biological_process unknown
YOR315W	10.6	0.35	biological_process unknown
YKL035W	10.7	0.33	UDP-glucose metabolism
YML052W	10.8	0.42	sporulation (sensu Saccharomyces)
YOR326W	10.8	0.77	apical bud growth
YLR083C	10.9	0.44	transport
YBR243C	11	0.83	N-linked glycosylation
YDR346C	11	0.67	biological_process unknown
YGL116W	11	0.36	cyclin catabolism
YHR152W	11	0.34	meiosis I
YKL096W	11	0.33	cell wall organization and biogenesis
YLR131C	11	0.39	G1-specific transcription in mitotic cell cycle
YPL141C	11	0.41	biological_process unknown
YLR342W	11.1	0.77	beta-1,3 glucan biosynthesis
YML072C	11.1	0.46	biological_process unknown
YOL070C	11.1	0.34	biological_process unknown
YBR092C	11.2	0.36	thiamin transport
YIL123W	11.2	0.58	microtubule cytoskeleton organization and biogenesis
YMR215W	11.2	0.59	biological_process unknown
YER091C	11.3	0.73	methionine biosynthesis
YGR108W	11.3	0.34	G2/M transition of mitotic cell cycle
YJL051W	11.3	0.37	biological_process unknown
YJL134W	11.3	0.34	calcium-mediated signaling
YKL210W	11.3	0.37	ubiquitin cycle
YCL014W	11.4	0.5	axial budding
YBL032W	11.5	0.44	mRNA localization, intracellular
YCR034W	11.5	0.72	fatty acid elongation
YDL124W	11.5	0.27	biological_process unknown
YCR005C	11.6	0.28	citrate metabolism
YMR032W	11.6	0.28	cytokinesis
YBR086C	11.7	0.59	response to osmotic stress
YCL063W	11.7	0.6	vacuole inheritance
YGR086C	11.7	0.36	biological_process unknown
YNL031C	11.7	0.7	chromatin assembly/disassembly
YGL055W	11.8	0.48	fatty acid desaturation
YDR146C	11.9	0.32	G1-specific transcription in mitotic cell cycle
YJR092W	11.9	0.35	axial budding
YML034W	11.9	0.38	mitotic sister chromatid separation
YML085C	12	0.79	homologous chromosome segregation
YPL242C	12	0.37	actin filament organization
YDR225W	12.1	0.74	chromatin assembly/disassembly
YGL021W	12.1	0.35	mitosis
YIL158W	12.1	0.36	biological_process unknown
YBR158W	12.2	0.25	mitotic checkpoint
YMR001C	12.2	0.38	DNA dependent DNA replication
YBR009C	12.3	0.7	chromatin assembly/disassembly
YOR025W	12.3	0.34	chromatin silencing at telomere
YPR119W	12.3	0.36	G2/M transition of mitotic cell cycle
YNL087W	12.4	0.64	biological_process unknown
YOL012C	12.4	0.76	chromatin silencing at HML and HMR (sensu Saccharomyces)
YPL061W	12.4	0.3	acetate biosynthesis
YBR187W	12.5	0.7	biological_process unknown
YDR245W	12.5	0.6	N-glycan processing
YKL164C	12.6	0.27	cell wall organization and biogenesis
YBL002W	12.7	0.68	chromatin assembly/disassembly
YDR150W	12.7	0.56	microtubule cytoskeleton organization and biogenesis
YLR190W	12.7	0.35	biological_process unknown
YEL017W	12.8	0.62	biological_process unknown
YJL183W	12.8	0.6	protein amino acid glycosylation
YML058W	12.9	0.47	mitochondrion organization and biogenesis
YML124C	12.9	0.6	homologous chromosome segregation
YBR038W	13	0.33	cytokinesis
YNL058C	13	0.32	biological_process unknown
YIL118W	13.1	0.37	actin filament organization
YKL004W	13.3	0.58	sphingolipid metabolism
YOR247W	13.6	0.55	nucleobase, nucleoside, nucleotide and nucleic acid metabolism
YBR078W	13.7	0.54	cell wall organization and biogenesis
YPR149W	13.8	0.39	protein secretion
YJL158C	14	0.61	cell wall organization and biogenesis
YKL185W	14.1	0.26	pseudohyphal growth
YCL064C	14.2	0.41	serine family amino acid catabolism
YNL078W	14.3	0.24	regulation of mitosis
YLR194C	15.4	0.25	biological_process unknown
YDL022W	15.9	0.32	intracellular accumulation of glycerol
YDR055W	15.9	0.26	biological_process unknown
YMR251W-A	16.5	0.29	response to stress
YEL071W	18.7	0.26	lactate metabolism
YLR214W	18.8	0.44	copper ion import
YBR162C	19.4	0.58	biological_process unknown
YPL265W	21.1	0.3	amino acid transport
