# Supplementary material for: Stochastic Modeling of Expression Kinetics Identifies Messenger Half-Lives and Reveals Sequential Waves of Co-ordinated Transcription and Decay
Source: PLoS Comput Biol. 2012 Nov 8;8(11):e1002772. doi: 10.1371/journal.pcbi.1002772 (PMC3493476; doi:10.1371/journal.pcbi.1002772)
Supplement: Table S6 — DRAGON estimated half-lives using P. falciparum dataset. (XLSX) [file pcbi.1002772.s012.xlsx]

## Sheet: Foglio1
Oligo	Symbol	hl (min)	Ci (normalized to max=1)	Annotation
N197_1		3.9	0.46
F7828_1	MAL7P1.81	4.8	0.71	eukaryotictranslation initiation factor 3 37.28 kDa subunit, putative
N181_17	PF14_0241	5.3	0.54	basictranscription factor 3b, putative
M18924_2		5.3	0.56
KS646_6	PF11_0284	5.5	0.82	methyltransferase, putative
M43418_3		5.7	0.58
C420	PFC0595c	5.8	0.78	serine/threonine protein phosphatase, putative
B432		5.9	0.63
N181_16		6	0.57
J2465_1	PF13_0204	6.1	0.87	nuclear movement protein, putative
J53_40	PF10_0150	6.1	0.85	methionine aminopeptidase, putative
OPFBLOB0140		6.1	0.65
OPFM60476		6.1	0.75
OPFBLOB0090	PF10_0150	6.2	0.77	methionine aminopeptidase, putative
N150_83	PF14_0083	6.3	0.73	ribosomal protein S8e, putative
J53_39	PF10_0149	6.3	0.8	cysteine --tRNA ligase, putative
KS41_1		6.4	0.34
OPFM60536	PF13_0286	6.4	0.79	methyltransferase, putative
OPFN0250	PF14_0125	6.4	0.96	deoxyhypusine synthase
OPFF72482		6.5	0.69
C515		6.5	0.6
J120_14		6.5	0.61
M783_4		6.5	0.68
A2546_1	PF07_0080	6.6	0.68	40S ribosomal protein S10, putative
F64903_1		6.6	0.67
F19787_2		6.6	0.78
F13309_2		6.8	0.83
M3816_2		6.8	0.47
L2_9		6.8	0.72
OPFF72425		6.8	0.48
OPFI17726		6.9	0.67
N157_13	PF14_0261	6.9	0.76	proliferation-associated protein 2g4, putative
KS225_10		7	0.7
M22193_8		7	0.84
M12812_7		7	0.41
M46462_5		7.1	0.84
I11161_1		7.1	0.51
KS26_12		7.1	0.51
F25565_1	PF08_0019	7.1	0.82	receptor for activated C kinase homolog, PfRACK
M45542_7		7.2	0.63
F11919_1		7.2	0.91
L2_60	PFL0330c	7.3	0.93	DNA-directed RNA polymerase III subunit, putative
M38913_6		7.3	0.93
I15927_6		7.3	0.65
N133_9	PF14_0697	7.3	0.72	dihydroorotase, putative
OPFH0029		7.4	0.46
M45339_1	MAL13P1.243	7.4	0.58	elongation factor Tu, putative
N175_14	PF14_0146	7.4	0.41	ribonucleoprotein, putative
F15196_1		7.5	0.47
F54854_1		7.5	0.82
M4364_1		7.5	0.61
M25872_1	PF13_0286	7.6	0.71	methyltransferase, putative
E13810_1		7.7	0.85
KS107_2	PF11_0225	7.8	0.75	PfGCN20
E679_5		7.8	0.69
D56950_2		7.8	0.56
F57034_1		7.9	0.44
N141_60	PF14_0207	7.9	0.65	RNA polymerase subunit, putative
OPFL0040		7.9	0.69
M37794_18		7.9	0.88
N153_10	PF14_0536	8	0.7	hypothetical protein
F54683_1		8	0.57
F4380_1		8.1	0.93
KS259_2	PF11_0245	8.1	0.7	translation elongation factor EF-1, subunit alpha, putative
OPFJ12798	PF10_0269	8.1	0.75	DNA-directed RNA polymerase II, putative
E29615_2		8.1	0.63
M49899_2	PF13_0300	8.2	0.46	mitochondrial inner membrane translocase, putative
A23157_2		8.3	0.9
I3638_1		8.3	0.7
OPFL0082	PFL2075c	8.4	0.5	hypothetical protein, conserved
OPFBLOB0069		8.5	0.56
N150_16		8.5	0.66
E13140_1		8.5	0.9
E10359_4		8.5	0.65
OPFM60541		8.5	0.55
D42243_37	PFD0070c	8.6	0.55	rifin
F30774_1		8.6	0.7
N161_2		8.6	0.71
KS26_10		8.6	0.32
M12812_5	PF13_0143	8.6	0.49	phosphoribosylpyrophosphate synthetase
N132_40	PF14_0378	8.6	0.45	triose-phosphate isomerase
N181_18	PF14_0242	8.7	0.76	arginine n-methyltransferase, putative
J590_2		8.7	0.44
E29615_1		8.7	0.7
C598		8.8	0.74
N128_85	PF14_0401	8.8	0.49	methionine --tRNA ligase, putative
L2_248	PFL0730w	8.9	0.5	hypothetical protein, conserved
KS13_4		8.9	0.61
D33539_37		8.9	0.77
OPFM60494		8.9	0.5
F62846_1		9	0.66
D17715_55		9	0.73
C234		9	0.66
M3465_1		9	0.58
N149_11	PF14_0486	9.1	0.84	elongation factor 2
N187_5	PF14_0677	9.2	0.67	RNA 3'-Terminal Phosphate Cyclase-like protein, putative
N132_178	PF14_0324	9.2	0.68	hypothetical protein, conserved
OPFG0023		9.2	0.6
F54011_1		9.2	0.59
E263_8		9.3	0.69
KS56_18		9.3	0.84
OPFH0006		9.3	0.57
OPFG0006	MAL7P1.27	9.4	0.44	chloroquine resistance transporter
M19188_2		9.5	0.73
M18869_1		9.5	0.61
M57443_3		9.5	0.97
OPFI17685		9.6	0.64
M25683_1		9.6	0.81
E29615_3		9.6	0.54
OPFL0079		9.7	0.76
OPFH0019		9.7	0.34
J198_5		9.7	0.48
A6420_10		9.8	0.57
J106_9		9.8	0.56
OPFBLOB0044		9.8	0.78
F46301_17		9.8	0.7
M8609_1	PF13_0044	9.8	0.6	carbamoyl phosphate synthetase, putative
OPFN0252	PF14_0378	9.8	0.45	triose-phosphate isomerase
KS624_12		9.8	1
C190		9.9	0.65
OPFL0053		9.9	0.31
N151_31		9.9	0.33
M42932_3		10	0.59
KS42_2		10	0.59
J53_48	PF10_0155	10.1	0.51	enolase
E26934_1		10.1	0.8
I9338_1		10.1	0.6
N135_8		10.1	0.82
N164_1		10.1	0.51
J388_1		10.2	0.72
M951_1		10.2	0.83
N141_40	PF14_0218	10.2	0.35	actin-related protein homolog, arp4 homolog
B424		10.4	0.59
KS664_3	PF11_0071	10.4	0.81	RuvB DNA helicase, putative
OPFM60535		10.4	0.56
C132		10.4	0.77
I16046_2		10.4	0.59
N132_181		10.5	0.76
M14163_2		10.5	0.43
B396	PFB0595w	10.6	0.67	heat shock 40 kDa protein, putative
OPFF72449		10.6	0.78
D33564_2		10.7	0.6
F46816_1	PF08_0130	10.7	0.63	wd repeat protein, putative
D6287_34	PFD0180c	10.7	0.53	CGI-201 protein, short form
OPFH0004		10.8	0.7
N176_2		10.8	0.64
M38757_3		10.8	0.85
OPFJ12796		10.8	0.47
F16754_1		10.8	0.45
OPFF72452		10.9	0.59
N128_103		10.9	0.75
I1689_2		10.9	0.45
OPFI17675		10.9	0.44
KS101_4		11	0.87
N141_57		11	0.55
OPFBLOB0056		11	0.69
N152_8	PF14_0125	11	0.97	deoxyhypusine synthase
M196_4		11.1	0.63
F6265_1		11.2	0.59
F49071_1		11.2	0.59
OPFF72453		11.3	0.52
KS259_4	PF11_0245	11.3	0.71	translation elongation factor EF-1, subunit alpha, putative
N141_55		11.3	0.62
KS85_10		11.3	0.97
I8129_1		11.3	0.34
N150_53	PF14_0100	11.4	0.7	cytidine triphosphate synthetase
J534_1	PF10_0278	11.4	0.71	BRIX domain containig protein, putative
L2_215		11.4	0.42
OPFL0142		11.5	0.81
F692_1		11.5	0.51
M15943_1		11.6	0.62
J504_7	PF10_0277	11.7	0.42	hypothetical protein, conserved
F16133_1		11.8	0.78
J53_55		11.9	0.52
N175_11		11.9	0.68
OPFL0056	PFL1185c	11.9	0.4	cytochrome c heme lyase, putative
E84_1		12	0.77
F46067_4		12	0.41
KN2065_1		12.1	0.46
N134_34		12.2	0.47
M32527_1		12.2	0.67
F52907_2		12.3	0.5
N143_19		12.3	0.36
N127_1	PF14_0174	12.3	0.81	small nucleolar ribonucleoprotein, snoRNP, putative
OPFI17637		12.4	0.47
B374		12.5	0.32
M57785_3		12.5	0.48
N132_93	PF14_0364	12.5	0.39	cleavage and polyadenylation specifity factor protein, putative
F14111_4		12.5	0.3
M3928_1		12.6	0.35
N127_37		12.6	0.66
A13725_5		12.6	0.62
I8803_1		12.6	0.42
N135_17		12.7	0.64
F8009_1		12.7	0.51
N155_42		12.7	0.37
E12201_2		12.7	0.49
N171_4	PF14_0072	12.8	0.9	hypothetical protein, conserved
KS329_3	PF11_0358	12.8	0.39	DNA-directed RNA polymerase, beta subunit, putative
I2629_1		13	0.73
OPFC0749		13.1	0.48
N182_4	PF14_0515	13.1	0.55	hypothetical protein
J70_2		13.3	0.75
I8757_1		13.3	0.34
I3340_6		13.4	0.51
A1411_1		13.4	0.35
M44300_12	PF13_0150	13.4	0.59	DNA-directed RNA polymerase 3 largest subunit
M38913_1		13.4	0.45
N155_16		13.4	0.66
N150_79		13.5	0.44
N132_136	PF14_0341	13.5	0.44	glucose-6-phosphate isomerase
F21821_2		13.7	0.71
KS624_8		13.8	0.77
J267_2	PF10_0093	13.8	0.41	hypothetical protein
M38127_1		13.8	0.38
KS559_1	PF11_0452	13.9	0.35	hypothetical protein
B487	PFB0745w	14	0.43	hypothetical protein
J183_1		14	0.63
OPFN0256		14	0.62
B379	PFB0550w	14.2	0.41	peptide chain release factor subunit 1, putative
OPFH0030		14.2	0.6
KS2508_1		14.2	0.42
F20989_1		14.3	0.42
E9164_1		14.3	0.64
N159_24	PF14_0055	14.3	0.51	hypothetical protein, conserved
F31971_1		14.4	0.72
N137_5		14.4	0.42
OPFL0114		14.5	0.53
OPFN0262		14.5	0.8
M1595_2		14.6	0.61
F51170_1		14.6	0.41
E3215_1		14.7	0.5
N165_2		14.7	0.57
F46513_1	PF08_0132	14.7	0.4	glutamate dehydrogenase, putative
KN4298_1		14.7	0.43
F48181_2	MAL7P1.113	14.8	0.84	DEAD box helicase, putative
F46067_3		14.8	0.45
N143_41		14.8	0.59
M37499_1		14.9	0.62
N132_171	PF14_0328	14.9	0.4	mitochondrial import inner membrane translocase subunit tim17, putative
KS565_1		14.9	0.35
E29792_2		15	0.72
N132_186	PF14_0321	15	0.41	ABC transporter, putative
N146_2		15	0.35
E27723_18		15.1	0.61
F36356_6	PFE0605c	15.2	0.46	glutathione synthetase
I3248_1		15.2	0.82
F32316_2		15.2	0.32
M57341_1		15.3	0.39
B532		15.4	0.66
E8225_2		15.5	0.53
F61158_1	PF08_0095	15.5	0.49	dihydropteroate synthetase
N151_33	PF14_0456	15.6	0.76	hypothetical protein, conserved
OPFJ12815		15.7	0.74
D49176_14	PFD0245c	15.7	0.78	ATP-dependent RNA helicae-like protein, putative
N147_10	PF14_0712	15.9	0.3	hypothetical protein
D17715_23		16	0.31
KS711_3	PF11_0258	16	0.42	co-chaperone GrpE, putative
F62141_1		16	0.31
N142_4		16	0.61
M26091_3		16.1	0.82
E679_2		16.1	0.68
OPFI17660		16.2	0.34
M53027_1		16.2	0.37
N140_10		16.3	0.46
F52797_1	PF11_0265	16.7	0.44	mitochondrial import inner membrane translocase, putative
OPFD67011	PFD0070c	16.7	0.46	rifin
KS44_1	PF11_0351	16.7	0.41	heat shock protein hsp70 homologue
E17521_1		16.9	0.29
N155_3	PF14_0022	17	0.46	exopolyphosphatase, putative
F19320_4		17.1	0.41
N141_47		17.2	0.36
KS838_5		17.2	0.42
I2966_2		17.4	0.5
F16681_1		17.5	0.4
J151_11		17.6	0.29
M44397_14		17.6	0.63
KN1470_1	PFL1155w	17.6	0.43	GTP cyclohydrolase I
F30316_1		17.7	0.79
C72		17.7	0.36
OPFG0055		17.8	0.57
KS8_4		18.3	0.83
C195		18.3	0.61
M25771_1	PF14_0541	18.4	0.33	V-type H(+)-translocating pyrophosphatase, putative
KS157_13		18.4	0.35
KS168_2		18.5	0.66
J222_7	PF10_0320	18.6	0.59	leucine-rich repeat protein 8, LRR8
M1774_1		18.6	0.61
OPFD66992		18.6	0.37
N168_36		18.7	0.43
N134_142		18.8	0.29
L2_213	PFL0665c	18.8	0.77	RNA polymerase subunit 8c, putative
F60886_1	PF07_0027	18.9	0.69	DNA-directed RNA polymerase 2 8.2 kDa polypeptide, putative
OPFL0129		19	0.59
N159_25	PF14_0055	19	0.58	hypothetical protein, conserved
N127_54		19.1	0.61
L2_17		19.1	0.45
F16951_1		19.1	0.32
KS66_16		19.2	0.75
N152_5	PF14_0126	19.2	0.41	hypothetical protein, conserved
J6_6	PF10_0308	19.6	0.47	OTU-like cysteine protease, putative
J82_7	PF10_0211	19.6	0.31	hypothetical protein
F48181_1	MAL7P1.113	19.7	0.92	DEAD box helicase, putative
OPFBLOB0124		19.9	0.43
N138_39	PF14_0292	20	0.67	hypothetical protein, conserved
N177_2		20	0.3
OPFD66975		20.1	0.38
OPFL0143		20.1	0.29
F4422_3		20.2	0.63
N132_156		20.2	0.36
D27953_4		20.3	0.35
M46462_2		20.7	0.39
KN7264_1		20.8	0.73
I6740_1	PFL1055c	20.9	0.44	hypothetical protein, conserved
N181_11		21.1	0.76
F46705_1		21.4	0.37
N175_15		21.4	0.39
I1904_1		21.4	0.34
F18525_1	PF08_0095	21.6	0.43	dihydropteroate synthetase
OPFBLOB0020		21.6	0.38
M44397_10		21.6	0.47
N157_38	PF14_0266	21.8	0.5	hypothetical protein
J26_5	PF10_0197	21.9	0.76	hypothetical protein
KS601_3		22	0.36
F20560_1		22.1	0.31
N132_184	PF14_0321	22.2	0.3	ABC transporter, putative
J12_1		22.4	0.54
D42243_38	PFD0070c	22.5	0.4	rifin
N156_3		22.6	0.38
M11356_2		22.6	0.46
N150_58		22.6	0.34
N128_66		22.7	0.41
J163_6		22.8	0.32
A8109_21		22.8	0.41
OPFBLOB0100	PF13_0121	22.9	0.49	dihydrolipoamide succinyltransferase, putative
F39414_1		23.1	0.31
M34743_6		23.3	0.44
J21_27	PF10_0359	23.5	0.29	hypothetical protein
F47145_2		23.7	0.77
KN657_2		23.8	0.7
L2_114	PFL0430w	23.8	0.35	tim10 homologue, putative
B547	PFB0860c	23.8	0.62	RNA helicase, putative
KN12363_3		24.1	0.35
E29567_12		24.1	0.36
KN2161_1		24.1	0.39
J870_2		24.7	0.48
M45177_11		24.8	0.73
KS625_2	PF11_0428	24.8	0.36	hypothetical protein, conserved
OPFB0679	PFB0860c	25	0.57	RNA helicase, putative
J151_6		25.4	0.86
OPFI17739		25.4	0.3
N143_18		25.4	0.32
E383_1		25.5	0.46
KS431_2		25.5	0.41
F69951_2		25.6	0.67
OPFG0007		25.7	0.37
KS387_5		25.7	0.39
E17645_1		26.1	0.4
F4524_3		26.1	0.47
B484	PFB0735c	26.3	0.78	hypothetical protein
I12132_1		26.4	0.45
I17310_6		26.5	0.64
I3002_1		26.6	0.41
N136_7		26.9	0.34
N139_2		26.9	0.3
OPFI17662		26.9	0.32
F64347_1		26.9	0.43
J53_43	PF10_0153	26.9	0.33	hsp60
KS157_14		27.2	0.34
M45177_6		27.5	0.43
D33539_15		27.5	0.43
M34107_3	PF13_0109	27.8	0.69	N2,N2-dimethylguanosine tRNA methyltransferase, putative
F35774_1	MAL7P1.27	27.8	0.52	chloroquine resistance transporter
OPFI17659		27.8	0.33
F41385_1		27.8	0.3
N151_35	PF14_0455	28.1	0.35	multidrug resistance protein 2 (heavy metal transport family)
E11147_1		28.2	0.37
KS157_1		28.3	0.39
M196_8	PF13_0341	28.3	0.84	DNA-directed RNA polymerase 2, putative
F71039_5	MAL7P1.150	28.4	0.77	cysteine desulfurase, putative
N138_89	PF14_0307	28.4	0.7	hypothetical protein, conserved
KS828_1		28.5	0.47
KS112_3	PF11_0188	28.6	0.33	heat shock protein 90, putative
D42243_39		28.9	0.3
KS271_1		29.1	0.32
KS533_1	PF11_0341	29.1	0.57	hypothetical protein
KN5905_5		29.3	0.43
KS692_10		29.4	0.49
N129_22		29.4	0.31
C75		29.5	0.37
I15719_4		29.5	0.42
D17715_124		29.5	0.5
A12797_1	PFA0345w	29.6	0.46	centrin, putative
F40572_9		29.7	0.38
N151_44		29.7	0.28
KN1300_3		29.9	0.31
E21208_1		30	0.3
F42112_4		30.1	0.36
F8291_1		30.2	0.43
M21626_4		30.4	0.35
N159_46		30.5	0.5
M37145_1		30.8	0.3
F46181_1		31.2	0.52
F3029_1		31.2	0.34
M45177_10		31.3	0.79
OPFI17694		31.5	0.65
KS48_18		31.6	0.34
N130_6	PF14_0570	31.8	0.29	pyridoxamine-phosphate oxidase
OPFG0053		31.9	0.41
B568	PFB0910w	32.1	0.31	hypothetical protein
N153_9		32.1	0.35
N132_119		32.1	0.47
N132_142		32.3	0.4
OPFM60528		32.5	0.36
E22930_3		32.9	0.49
KS66_2	PF11_0477	33.1	0.4	CCAAT-box DNA binding protein subunit B
N128_33		33.5	0.3
F59212_1		33.7	0.4
J227_2		33.7	0.45
A14801_13		33.8	0.29
J461_7		34.2	0.59
N150_19		34.4	0.48
B60	PFB0105c	34.6	0.33	hypothetical protein
OPFN0261		34.6	0.4
M47035_1		34.7	0.42
M26914_4		34.9	0.39
I15719_2		35.3	0.37
F49644_4		35.9	0.36
KN5905_4		35.9	0.38
OPFB0673	PFB0735c	36	0.74	hypothetical protein
L2_224	PFL0685w	36	0.38	PIG-O homolog, putative
C540	PFC0825c	36.1	0.46	cleavage and polyadenylation specificity factor protein, putative
OPFL0004	PFL2215w	36.2	0.53	actin
N135_20	PF14_0635	36.3	0.72	RNA binding protein, putative
J33_10	PF10_0023	36.6	0.33	hypothetical protein
OPFL0141		36.7	0.39
F53320_1		36.8	0.4
F23551_1		37.2	0.48
KS228_6	PF10_0211	37.2	0.3	hypothetical protein
M56256_2		37.2	0.34
N143_44		37.2	0.41
J151_5		37.4	0.41
N138_61	PF14_0300	37.4	0.4	syntaxin, putative
N150_15		37.6	0.59
M45177_15		37.8	0.36
B295		37.9	0.41
F43935_4		38	0.41
F53749_1	MAL8P1.13	38.1	0.5	integral membrane protein, conserved
N150_10	PF14_0117	38.2	0.57	hypothetical protein, conserved
E6534_1		38.2	0.41
F45524_1	PF07_0005	38.4	0.31	lysophospholipases-like protein, putative
OPFF72508		38.6	0.34
J162_1		39.4	0.34
E8914_1		39.6	0.31
J33_27	PF10_0013	39.7	0.29	hypothetical protein
D6287_54		39.8	0.36
F10953_1		39.9	0.33
M47319_1		40.5	0.35
KN603_1		40.7	0.48
OPFBLOB0154		40.8	0.29
M17230_1		40.8	0.5
F4675_1		40.9	0.45
N140_12		41	0.44
KS26_11	PF11_0117	41	0.48	replication factor C subunit 5, putative
F70835_1	MAL7P1.137	41.1	0.33	kelch protein, putative
OPFL0109	PFL1140w	41.1	0.32	hypothetical protein, conserved
M43799_11		41.4	0.42
F4541_1	MAL8P1.32	41.6	0.34	nucleoside transporter, putative
F17989_2		41.8	0.47
KN3360_5		41.8	0.45
J106_6	PF10_0215	41.8	0.38	hypothetical protein
OPFB0689	PFB0953w	41.9	0.33	hypothetical protein
D17715_27		41.9	0.38
N138_92	PF14_0309	41.9	0.53	protein-L-isoaspartate O-methyltransferase beta-aspartate methyltransferase, putative
J21_14		42	0.31
B192	PFB0310c	42.2	0.33	merozoite surface protein 4
N182_1		42.3	0.41
M41547_1	PF14_0329	42.4	0.34	hypothetical protein, conserved
F61881_1	PF08_0098	42.4	0.41	protein kinase,putative
OPFA32038		42.4	0.37
J53_26	PF10_0140	42.5	0.46	hypothetical protein
M33739_2		42.7	0.33
B363		42.8	0.4
N151_64	PF14_0443	43	0.48	centrin, putative
E16841_1		43.1	0.35
KS12_7	PF11_0211	43.2	0.44	hypothetical protein, conserved
KM827_4		43.9	0.39
D6287_30		43.9	0.49
F55130_1		44.4	0.32
F39079_1		44.4	0.45
F64732_1		44.5	0.43
OPFL0067	PFL2240w	44.6	0.37	hypothetical protein, conserved
E16439_1		44.6	0.31
N129_29	PF14_0733	44.6	0.29	protein kinase, FIKK family
OPFC0772	PFC0120w	44.8	0.41	Cytoadherence linked asexual protein, 3.2
D54346_3		45.1	0.34
C46		45.2	0.68
N168_15	PF14_0526	45.2	0.4	hypothetical protein, conserved
KS79_3	PF11_0067	45.5	0.3	hypothetical protein
OPFH0035		45.6	0.34
J43_3		45.9	0.43
J33_21	PF10_0016	46.2	0.3	acyl CoA binding protein, putative
KN603_2		46.3	0.54
OPFF72461		46.8	0.46
OPFH0013	PF08_0055	47.3	0.61	u3 small nucleolar ribonucleoprotein protein
F13784_1		47.7	0.52
KS157_18	PF11_0505	48	0.38	hypothetical protein
F24726_1		48	0.43
F71933_1		48.2	0.29
KS168_6		48.2	0.36
I4719_5		48.3	0.3
B262	PFB0365w	48.5	0.44	hypothetical protein, conserved
L1_31		48.6	0.36
M53850_2		49	0.33
E5708_1		49.2	0.53
J53_16	PF10_0135	49.8	0.57	hypothetical protein
I16629_1		49.9	0.68
F42937_1		49.9	0.35
D12635_51		50.2	0.4
N133_19	PF14_0694	50.3	0.57	protein disulfide isomerase, putative
C232		50.3	0.44
N138_91	PF14_0309	50.3	0.46	protein-L-isoaspartate O-methyltransferase beta-aspartate methyltransferase, putative
OPFL0157		50.4	0.45
OPFK12911		50.6	0.41
C147		50.8	0.3
N149_9	PF14_0484	51	0.41	acetyl-CoA acetyltransferase, putative
N134_138		51.2	0.55
KS509_4		51.2	0.39
F37362_1		51.2	0.42
N181_15		51.4	0.54
I4719_6		51.7	0.3
I8243_1		52	0.32
F49959_2		52.1	0.44
OPFBLOB0016		52.3	0.6
J564_3	PF10_0295	52.3	0.41	hypothetical protein
KS637_1		52.4	0.47
F71039_2	MAL7P1.150	53.2	0.72	cysteine desulfurase, putative
A3310_32	PFA0460c	53.3	0.38	tubulin-specific chaperone a, putative
OPFI17681		53.5	0.47
M55122_1		53.5	0.44
KN5414_1		54.6	0.32
D17715_64		54.7	0.39
KN2144_2		55.5	0.46
I7438_2		55.6	0.55
I4719_2		55.7	0.34
N163_1		55.8	0.37
F24511_1		55.9	0.57
OPFL0046	PFL2005w	55.9	0.51	replication factor c subunit 4
J5665_24	PF11_0278	56	0.42	hypothetical protein
KS370_2		56.2	0.38
OPFG0048		56.3	0.29
N132_46	PF14_0376	56.4	0.51	hypothetical protein
B197		56.4	0.49
F68934_2		56.6	0.49
KS3180_1	PF11_0282	56.7	0.43	deoxyuridine 5'-triphosphate nucleotidohydrolase, putative
OPFI17718		56.7	0.47
F32325_1	PF08_0129	57	0.5	protein phosphatase, putative
KS97_18	PF11_0197	57	0.39	hypothetical protein
I4647_2		57.3	0.54
F62285_1		57.3	0.43
I5974_1		57.3	0.52
J116_5		57.5	0.5
OPFBLOB0026		57.5	0.36
OPFL0045	PFL1945c	57.5	0.34	early transcribed membrane protein 12, ETRAMP12
F32050_1		57.5	0.41
F4481_1		58.3	0.43
F5774_1		58.5	0.55
KN8409_1		58.5	0.42
M38941_10		59.3	0.47
D17715_95		59.5	0.43
OPFN0269	PF14_0257	59.6	0.44	hypothetical protein, conserved
I3555_1		60	0.55
E12916_3		60.1	0.46
N127_3		60.2	0.63
E15790_1		60.3	0.4
C379		60.4	0.47
OPFBLOB0191		60.7	0.43
J62_1	PF10_0281	61.3	0.47	hypothetical protein
J53_30	PF10_0144	61.3	0.3	prohibitin, putative
KN5587_1		61.8	0.5
N133_13	PF14_0696	62.4	0.45	hypothetical protein
M1042_2		62.4	0.39
KS64_1		62.7	0.47
J1011_3	PF10_0330	63	0.38	ubiquitin-conjugating enzyme, putative
I660_1		63.2	0.49
KN6869_1		63.2	0.37
N157_41		63.2	0.47
B326		63.3	0.47
M21855_1		63.5	0.45
OPFK12891		63.8	0.37
C83	PFC0125w	63.8	0.4	ABC transporter, (TAP family)
N150_93	PF14_0076	64	0.58	plasmepsin 1 precursor
E19631_3		64.2	0.42
M47001_2		64.4	0.52
M36754_18	PF13_0326	64.4	0.43	actin-depolymerizing factor, putative
C240		64.5	0.47
J120_6		64.5	0.47
M2610_1		64.8	0.43
OPFH0028		64.9	0.41
KN1132_1		65	0.37
L2_30		65.5	0.33
L1_96	PFL0150w	65.8	0.29	origin recognition complex 1 protein
M38757_7		66.2	0.48
KN8391_1		66.2	0.55
L2_212	PFL0660w	66.3	0.4	dynein light chain 1, putative
B342	PFB0485c	66.4	0.4	hypothetical protein
OPFN0272		66.6	0.54
KS44_11		67.2	0.44
OPFBLOB0138		67.5	0.5
J40_7		67.7	0.4
N150_50	PF14_0102	67.9	0.51	rhoptry-associated protein 1, RAP1
N134_114		68.1	0.51
M40872_1		68.6	0.53
M35930_8		69.1	0.46
C76	PFC0120w	69.5	0.5	Cytoadherence linked asexual protein, 3.2
F1021_1		69.5	0.5
KS101_1		69.6	0.38
J245_6		69.6	0.46
J267_1		70	0.48
A8109_9		70	0.49
OPFI17667		70.3	0.4
M36754_1		70.4	0.49
N132_50	PF14_0375	70.6	0.43	hypothetical protein
N134_113		70.8	0.55
OPFL0125		71	0.64
J697_2	PF10_0060	71.1	0.5	hypothetical protein
E11111_1		71.3	0.45
I11401_2		71.3	0.41
I3164_2		71.5	0.28
OPFN0248	PF14_0102	71.7	0.53	rhoptry-associated protein 1, RAP1
KN5868_2		71.7	0.41
M35101_1		71.8	0.59
F1021_4		72.1	0.56
C630		72.2	0.56
L2_218	PFL0680c	72.4	0.43	hypothetical protein, conserved
KS202_10		72.5	0.4
OPFBLOB0185		72.5	0.51
M42687_2	PF13_0301	72.7	0.52	ubiquitin-conjugating enzyme, putative
I8325_1		72.8	0.48
F67796_1		73.1	0.47
F13414_1		73.5	0.46
KM548_1		73.6	0.49
N143_7		74.1	0.32
OPFL0015		74.4	0.37
OPFC0747		74.6	0.49
KS625_14		74.6	0.49
I6204_1		75	0.31
F33056_1		75.1	0.37
F11707_1	PF07_0062	75.3	0.47	GTP-binding translation elongation factor tu family protein, putative
D12635_11		75.3	0.41
A12312_15		75.4	0.54
C101		75.5	0.46
F8511_1		75.6	0.47
KN2174_1		75.9	0.35
I2533_1		76.4	0.52
KN2174_2		76.5	0.35
OPFL0028	PFL0660w	76.9	0.38	dynein light chain 1, putative
F1021_2		77	0.49
N128_32		77.4	0.41
M11064_5		77.5	0.49
M23823_3	PF14_0124	77.7	0.41	actin II
F45048_1		77.7	0.51
I3555_2		78	0.58
B564		78.5	0.4
OPFD66990		78.8	0.47
OPFF72447		79	0.29
KS510_8		79.1	0.49
M38757_11		79.4	0.39
L2_202		79.8	0.41
E23784_2		79.9	0.42
M37794_3		80	0.32
KN8017_1		80.1	0.57
M6508_1		80.1	0.45
I17174_3		80.2	0.46
I587_1		80.3	0.52
N153_1		80.5	0.44
OPFM60551		80.6	0.44
I14201_1		81.1	0.53
J121_1		81.4	0.42
OPFC0773		81.4	0.41
M24561_22		81.6	0.45
C387		81.7	0.42
M53850_1		81.8	0.38
F10660_2		81.8	0.49
OPFL0102	PFL1685w	82.1	0.35	hypothetical protein, conserved
D49176_26		82.3	0.44
L2_131		82.3	0.49
C419		82.5	0.41
F45048_2		82.6	0.56
F25239_3		82.7	0.41
N132_54		82.8	0.4
F63812_1		83	0.49
F45342_1		83.1	0.42
KN9335_1		83.6	0.5
OPFJ12794	PF10_0316	83.8	0.48	phosphatidyl inositol glycan, class A, putative
B174		83.9	0.39
B366		84.1	0.48
B537	PFB0840w	84.1	0.51	replication factor C, subunit 2
OPFL0066		84.3	0.41
M4842_1		84.5	0.48
N150_68	PF14_0091	85.1	0.49	hypothetical protein
E8314_1		85.2	0.45
M36754_2		85.3	0.6
M45317_9		85.3	0.52
F30663_2		85.8	0.53
C386		86.4	0.41
N145_9		86.6	0.5
I6724_1		86.7	0.39
KS127_2	PF11_0465	87.1	0.32	dynamin-like protein
M35930_3		87.4	0.44
J53_50		87.5	0.48
KS1480_2		88.1	0.45
OPFBLOB0178		88.2	0.36
OPFM60465		88.2	0.44
J63_5		88.8	0.38
D12635_37		88.9	0.47
J183_4	PF10_0221	89.4	0.51	GcpE protein
E22471_1		89.4	0.42
OPFBLOB0111		89.7	0.42
D12635_24		89.9	0.42
N137_10		90.3	0.53
M45763_1	PF13_0198	90.4	0.45	reticulocyte binding protein 2 homolog a
KN408_1		90.6	0.33
KS1072_1		90.7	0.54
A1700_6		90.8	0.41
N150_36		90.9	0.42
F24461_1		91.1	0.46
E24991_1		91.3	0.47
F37487_1		91.3	0.49
F5206_9	PF08_0009	91.7	0.5	translation initiation factor EIF-2b alpha subunit, putative
C465		91.9	0.44
F49644_5		92	0.38
E25593_1		92.3	0.52
N132_4		92.4	0.41
J27_14		92.4	0.42
I1393_1		92.5	0.45
B190	PFB0305c	92.6	0.51	merozoite surface protein 5
B588	PFB0932w	93.5	0.46	hypothetical protein
OPFN0259		93.9	0.5
I6658_2		94	0.47
N130_37		94.3	0.42
OPFC0775		94.3	0.44
F5429_1		94.5	0.35
B540	PFB0845w	95.2	0.41	hypothetical protein
N128_71		95.3	0.51
C269		95.4	0.49
I15870_1		95.4	0.51
I8781_1		95.5	0.43
KN1453_1		96	0.5
N150_76	PF14_0088	96.3	0.44	hypothetical protein
B387	PFB0570w	96.5	0.47	SPATR-like protein, putative
OPFI17636		96.6	0.41
D56259_1	PF10_0316	96.7	0.49	phosphatidyl inositol glycan, class A, putative
OPFM60509		96.8	0.47
M36754_19	PF13_0326	96.8	0.59	actin-depolymerizing factor, putative
C215		96.9	0.46
L2_48		97.1	0.44
F1021_3		97.2	0.48
KN146_1	PF10_0189	97.3	0.51	hypothetical protein
F22741_2		97.4	0.45
D6287_55		97.5	0.57
I17152_1		97.6	0.48
F51805_1		97.7	0.54
J116_7	PF10_0346	97.7	0.5	merozoite surface protein 6
J504_5	PF10_0276	97.8	0.3	hypothetical protein
I6653_2		98.2	0.52
F28964_1		98.3	0.32
J116_9	PF10_0345	98.4	0.59	merozoite surface protein 3
KS5_1		98.5	0.53
C604		98.5	0.49
D49176_11		98.7	0.5
OPFL0022	PFL2460w	98.8	0.48	coronin
C688		100.1	0.48
D17715_49	PFD0470c	100.1	0.4	replication factor a protein, putative
A8109_16		100.1	0.37
M35930_4		100.6	0.43
F36374_1		101	0.46
F27679_3		101.1	0.43
OPFE30211		101.2	0.39
F36648_1		102.2	0.47
F48395_1		102.3	0.55
B457	PFB0680w	102.5	0.54	hypothetical protein
N141_27	PF14_0224	102.7	0.56	PP1-like protein serine/threonine phosphatase
D49942_9		102.8	0.37
KS79_2	PF11_0066	102.8	0.34	caltractin (centrin), putative
KS382_1	PF11_0344	103.2	0.49	apical membrane antigen 1, AMA1
C417		103.2	0.44
E18550_1		103.4	0.54
KS79_1	PF11_0066	103.5	0.39	caltractin (centrin), putative
M38190_1		103.7	0.44
OPFL0041	PFL1160c	104.1	0.52	hypothetical protein, conserved
N150_71		104.9	0.47
KN569_3	PF10_0376	105	0.44	hypothetical protein
F46267_2		105.1	0.47
D33539_17		105.5	0.34
J120_17		105.6	0.47
F67639_2		105.7	0.54
F15646_1		105.7	0.48
OPFM60480		106.2	0.38
N143_48		106.5	0.46
D15909_2		106.9	0.42
N133_58		107.1	0.42
E714_9		107.2	0.43
F30864_2		107.6	0.4
F68156_1		107.7	0.45
E9475_1		107.8	0.48
KS113_1		108	0.46
I9302_5		108	0.37
C305		108.2	0.44
I10472_1		108.3	0.48
OPFBLOB0182		108.8	0.42
KS624_4		109.1	0.43
F33628_1		109.8	0.47
N168_12		110	0.5
F15503_1		110.2	0.4
B521		110.3	0.55
E9225_1		110.4	0.47
C71		110.6	0.42
M16622_6		110.7	0.49
OPFF72451		110.7	0.45
E19248_7		111	0.55
KS349_9	PF11_0370	111.1	0.38	hypothetical protein
OPFM60537		111.1	0.43
E18737_1		111.1	0.42
C283		111.9	0.41
E14323_1		112.4	0.42
OPFK12915		112.8	0.38
D15909_10		113	0.43
J1011_2	PF10_0330	113.8	0.35	ubiquitin-conjugating enzyme, putative
M2931_3	MAL13P1.303	113.8	0.39	polyadenylate binding protein, putative
KS306_3	PF11_0141	114.2	0.38	UDP-galactose transporter, putative
KS25_26	PF11_0083	114.4	0.46	nucleic acid binding factor, putative
E22697_1		114.7	0.45
L3_29	PFL0870w	115	0.46	Plasmodium thrombospondin-related apical membrane protein, PTRAMP
OPFM60554		115.1	0.37
E5027_2		115.2	0.44
M53752_1		115.4	0.46
J65_11		115.5	0.43
F55215_1		115.9	0.54
I14956_1		116.1	0.54
F49328_1		116.3	0.4
KN226_1		116.8	0.42
F22233_2	PF08_0045	116.8	0.5	2-oxoglutarate dehydrogenase e1 component
OPFL0124		117	0.47
C503		117.2	0.36
J8570_1		117.5	0.37
N158_6		117.6	0.53
M35930_9		117.8	0.51
B230		118.5	0.47
J2629_1		118.6	0.42
OPFI17730		118.6	0.45
M37145_3		119.1	0.44
M37949_2		119.2	0.46
M60464_2		119.8	0.48
F70772_1	MAL7P1.73	120.4	0.41	calcium/calmodulin-dependent protein kinase, putative
OPFJ12812		120.6	0.53
D17715_13		121	0.31
OPFG0035		121.3	0.49
B536		121.7	0.41
OPFI17704		122.1	0.57
L2_184	PFL0580w	122.3	0.45	DNA replication licensing factor mcm5, putative
OPFL0013	PFL2460w	122.8	0.49	coronin
F26422_2		123.1	0.48
D49942_6		123.2	0.46
N159_40	PF14_0065	123.6	0.46	hypothetical protein
F26666_3		124.3	0.63
KN5186_3	PFL1180w	125.7	0.37	Chromatin assembly protein (ASF1), putative
F23172_1		126.4	0.43
OPFD67014		126.5	0.49
F5128_8		126.5	0.47
KN3190_1		126.9	0.44
E6043_1		127	0.44
KN610_1	PF10_0308	127.3	0.53	OTU-like cysteine protease, putative
M56462_2		127.7	0.51
F53897_2		128.4	0.56
PRPL2		128.8	0.34
C416		129.5	0.43
E7539_1		130	0.45
OPFI17723		130.7	0.37
D33539_56		130.7	0.45
C237		131.3	0.5
F739_1		131.6	0.48
KS545_4		131.6	0.45
F8433_1		131.8	0.38
J1010_1		132.2	0.45
F4732_2		132.9	0.45
A12696_3		133.1	0.5
M33419_3		133.4	0.43
N145_20	PF14_0018	133.5	0.41	hypothetical protein
C176	PFC0275w	133.5	0.47	FAD-dependent glycerol-3-phosphate dehydrogenase, putative
J33_15		133.5	0.43
B327		135.3	0.51
OPFBLOB0012		136.1	0.45
E3215_10		136.6	0.47
J116_2		136.7	0.46
PRPS12		136.7	0.35
KS370_4		137	0.41
OPFN0289	PF14_0018	137.1	0.37	hypothetical protein
OPFM60467	MAL13P1.176	137.1	0.45	Plasmodium falciparum reticulocyte binding protein 2, homolog b
D49942_3		137.2	0.29
N175_10		137.8	0.45
J223_4		138.1	0.54
E9987_1		138.1	0.55
KS83_16		138.2	0.43
B114		139.1	0.48
B215		140.3	0.37
D12635_25		140.5	0.5
KS488_9		141.6	0.49
M58361_1		141.8	0.36
N138_40		143.3	0.47
E16122_8		143.9	0.52
F35860_1		144.1	0.5
M16622_2		144.7	0.42
D63068_1		145.6	0.58
M40872_4		145.8	0.62
E16757_1		146.6	0.46
E20514_1		146.7	0.56
OPFI17696		147.1	0.4
D23156_15	PFD0660w	147.8	0.39	phosphoglycerate mutase, putative
N132_37		148.1	0.42
J6_4	PF10_0308	148.8	0.61	OTU-like cysteine protease, putative
D27403_1		149.7	0.51
F11682_2		151.1	0.45
E3185_6		152.3	0.52
E13506_2		152.5	0.56
F12313_1		155	0.38
N141_52		155.1	0.44
M45918_8		155.5	0.42
E20424_1		156.2	0.51
F45048_3		156.6	0.57
M5455_3		157.1	0.49
D49176_39		160.3	0.59
KS83_17	PF11_0443	160.9	0.38	hypothetical protein, conserved
F5910_2		161.3	0.5
N132_66		161.6	0.39
KS510_13		162	0.58
J248_7	PF10_0166	162.5	0.58	hypothetical protein
N127_5		162.9	0.53
E20800_1		163.1	0.54
KS51_3		163.9	0.45
F37098_2		164.6	0.5
D16785_4		166.6	0.54
N134_73	PF14_0607	167.4	0.53	hypothetical protein
M33088_2		167.8	0.41
E18550_2		169.3	0.42
M30664_1		169.6	0.48
OPFI17695		171.2	0.43
F14791_1		173.5	0.52
KS125_1	PF11_0395	176.1	0.48	guanylyl cyclase
D61496_1		177	0.5
KN5587_2		177.2	0.53
D49942_10		178.8	0.39
D16785_3		179.9	0.54
D49176_6	PFD0230c	183	0.53	protease, putative
I8447_1		184.2	0.5
F67874_1		186.2	0.53
D49176_7	PFD0230c	186.8	0.54	protease, putative
B218		187.4	0.45
I11523_2		188.2	0.6
J125_11		192.5	0.44
J2708_2		192.7	0.57
I1033_3		194.3	0.49
J493_1		195.2	0.48
KS545_1		209.1	0.38
I14975_1		209.6	0.42
E263_7		214.9	0.51
OPFBLOB0003		255.2	0.46
